# Supplementary material for: Trapping an Ester Hydrate Intermediate in a π-Stacked Macrocycle with Multiple Hydrogen Bonds
Source: Molecules. 2023 Jul 28;28(15):5705. doi: 10.3390/molecules28155705 (PMC10420806; doi:10.3390/molecules28155705)
Supplement: Supplementary file 1 [file molecules-28-05705-s001.zip]

Archive with 18 entries (17 files):
- .olex/
- .olex/compound 1 .hist
- .olex/compound 1 .metacif
- .olex/compound 1 .odb
- .olex/compound 1 .phil
- .olex/compound 1.hist
- .olex/compound 1.metacif
- .olex/compound 1.odb
- .olex/compound 1.phil
- .olex/compound 2.hist
- .olex/compound 2.metacif
- .olex/compound 2.odb
- .olex/compound 2.phil
- .olex/mo_202003021haococl2po4_0m_a.metacif
- .olex/w.metacif
- compound 1 .cif
- compound 1 checkcif.pdf
- Supplementary Information.pdf
