# Supplementary material for: Trapping an Ester Hydrate Intermediate in a π-Stacked Macrocycle with Multiple Hydrogen Bonds
Source: Molecules. 2023 Jul 28;28(15):5705. doi: 10.3390/molecules28155705 (PMC10420806; doi:10.3390/molecules28155705)
Supplement: Supplementary file 1 [file molecules-28-05705-s001.zip › .olex/compound 2.phil]

snum {
  solution {
    program = *ShelXS ShelXS-1997 ShelXS-1986 XS XT ShelXT 'olex2.solve' XM \
              ShelXD ShelXD-1997 SIR2002 SIR2004 SIR2008 SIR2011 Superflip \
              Unknown ShelXS-2013 ShelXS86 ShelXD-2013
    method = 'Dual Space' 'Charge Flipping' '*Direct Methods' \
             'Patterson Method' 'Structure Expansion' 'Intrinsic Phasing' \
             Unknown
    current_atomic_volume = '18.5'
  }
  refinement {
    program = ShelXL_ifc XL XH ShelXH-1997 XLMP *ShelXL ShelXL-1997 \
              'olex2.refine' Tonto Unknown ShelXL-2012 ShelXLMP-2012 \
              ShelXL-2013
    method = '*Least Squares' CGLS 'Gauss-Newton' 'Levenberg-Marquardt' \
             'Full Matrix' HAR Unknown
  }
  report {
    title = 'compound 2'
  }
}
