# Supplementary material for: Trapping an Ester Hydrate Intermediate in a π-Stacked Macrocycle with Multiple Hydrogen Bonds
Source: Molecules. 2023 Jul 28;28(15):5705. doi: 10.3390/molecules28155705 (PMC10420806; doi:10.3390/molecules28155705)
Supplement: Supplementary file 1 [file molecules-28-05705-s001.zip › compound 1 .cif]

data_w
_audit_creation_date               2023-07-08
_audit_creation_method
;
Olex2 1.5
(compiled 2023.03.06 svn.rbb2c1857 for OlexSys, GUI svn.r6748)
;
_shelx_SHELXL_version_number       '2018/3'
_audit_contact_author_address      ?
_audit_contact_author_email        ?
_audit_contact_author_name         ''
_audit_contact_author_phone        ?
_publ_contact_author_id_orcid      ?
_publ_section_references
;
Dolomanov, O.V., Bourhis, L.J., Gildea, R.J, Howard, J.A.K. & Puschmann, H.
 (2009), J. Appl. Cryst. 42, 339-341.

Sheldrick, G.M. (2015). Acta Cryst. C71, 3-8.
;
_chemical_name_common              ?
_chemical_name_systematic          ?
_chemical_formula_moiety          
 '3(C24 H21 Cl Co N7), 6(C H4 O), C0.667 H2 O2.667 S0.667, 2(Cl), C0.333 O1.667 S0.333, 0.125(O), 0.167(C3 O3)'
_chemical_formula_sum              'C79.50 H50.92 Cl5 Co3 N21 O10.96 S'
_chemical_formula_weight           1861.76
_chemical_melting_point            ?
loop_
  _atom_type_symbol
  _atom_type_description
  _atom_type_scat_dispersion_real
  _atom_type_scat_dispersion_imag
  _atom_type_scat_source
 'C' 'C' 0.0033 0.0016 'International Tables Vol C Tables 4.2.6.8 and 6.1.1.4'
 'H' 'H' 0.0000 0.0000 'International Tables Vol C Tables 4.2.6.8 and 6.1.1.4'
 'Cl' 'Cl' 0.1484 0.1585 'International Tables Vol C Tables 4.2.6.8 and 6.1.1.4'
 'Co' 'Co' 0.3494 0.9721 'International Tables Vol C Tables 4.2.6.8 and 6.1.1.4'
 'N' 'N' 0.0061 0.0033 'International Tables Vol C Tables 4.2.6.8 and 6.1.1.4'
 'O' 'O' 0.0106 0.0060 'International Tables Vol C Tables 4.2.6.8 and 6.1.1.4'
 'S' 'S' 0.1246 0.1234 'International Tables Vol C Tables 4.2.6.8 and 6.1.1.4'

_shelx_space_group_comment
;
The symmetry employed for this shelxl refinement is uniquely defined
by the following loop, which should always be used as a source of
symmetry information in preference to the above space-group names.
They are only intended as comments.
;
_space_group_crystal_system        'trigonal'
_space_group_IT_number             148
_space_group_name_H-M_alt          'R -3'
_space_group_name_Hall             '-R 3'
loop_
  _space_group_symop_operation_xyz
 'x, y, z'
 '-y, x-y, z'
 '-x+y, -x, z'
 'x+2/3, y+1/3, z+1/3'
 '-y+2/3, x-y+1/3, z+1/3'
 '-x+y+2/3, -x+1/3, z+1/3'
 'x+1/3, y+2/3, z+2/3'
 '-y+1/3, x-y+2/3, z+2/3'
 '-x+y+1/3, -x+2/3, z+2/3'
 '-x, -y, -z'
 'y, -x+y, -z'
 'x-y, x, -z'
 '-x+2/3, -y+1/3, -z+1/3'
 'y+2/3, -x+y+1/3, -z+1/3'
 'x-y+2/3, x+1/3, -z+1/3'
 '-x+1/3, -y+2/3, -z+2/3'
 'y+1/3, -x+y+2/3, -z+2/3'
 'x-y+1/3, x+2/3, -z+2/3'

_cell_length_a                     22.8534(6)
_cell_length_b                     22.8534(6)
_cell_length_c                     28.8133(11)
_cell_angle_alpha                  90
_cell_angle_beta                   90
_cell_angle_gamma                  120
_cell_volume                       13032.4(8)
_cell_formula_units_Z              6
_cell_measurement_reflns_used      5649
_cell_measurement_temperature      200.15
_cell_measurement_theta_max        25.77
_cell_measurement_theta_min        2.50
_shelx_estimated_absorpt_T_max     ?
_shelx_estimated_absorpt_T_min     ?
_exptl_absorpt_coefficient_mu      0.813
_exptl_absorpt_correction_T_max    ?
_exptl_absorpt_correction_T_min    ?
_exptl_absorpt_correction_type     none
_exptl_absorpt_process_details     ?
_exptl_absorpt_special_details     ?
_exptl_crystal_colour              violet
_exptl_crystal_colour_primary      violet
_exptl_crystal_density_diffrn      1.423
_exptl_crystal_density_meas        ?
_exptl_crystal_density_method      ?
_exptl_crystal_description         block
_exptl_crystal_F_000               5668
_exptl_crystal_size_max            0.2
_exptl_crystal_size_mid            0.15
_exptl_crystal_size_min            0.12
_exptl_transmission_factor_max     ?
_exptl_transmission_factor_min     ?
_diffrn_reflns_av_R_equivalents    0.1038
_diffrn_reflns_av_unetI/netI       0.0624
_diffrn_reflns_Laue_measured_fraction_full  0.999
_diffrn_reflns_Laue_measured_fraction_max  0.999
_diffrn_reflns_limit_h_max         29
_diffrn_reflns_limit_h_min         -28
_diffrn_reflns_limit_k_max         29
_diffrn_reflns_limit_k_min         -29
_diffrn_reflns_limit_l_max         37
_diffrn_reflns_limit_l_min         -37
_diffrn_reflns_number              39303
_diffrn_reflns_point_group_measured_fraction_full  0.999
_diffrn_reflns_point_group_measured_fraction_max  0.999
_diffrn_reflns_theta_full          25.242
_diffrn_reflns_theta_max           27.494
_diffrn_reflns_theta_min           2.176
_diffrn_ambient_temperature        200.15
_diffrn_detector_area_resol_mean   ?
_diffrn_measured_fraction_theta_full  0.999
_diffrn_measured_fraction_theta_max  0.999
_diffrn_measurement_device_type    'Bruker APEX-II CCD'
_diffrn_measurement_method         '\f and \w scans'
_diffrn_radiation_type             MoK\a
_diffrn_radiation_wavelength       0.71073
_diffrn_source                     ?
_reflns_Friedel_coverage           0.000
_reflns_Friedel_fraction_full      .
_reflns_Friedel_fraction_max       .
_reflns_number_gt                  4323
_reflns_number_total               6657
_reflns_special_details
;
 Reflections were merged by SHELXL according to the crystal
 class for the calculation of statistics and refinement.
 
 _reflns_Friedel_fraction is defined as the number of unique
 Friedel pairs measured divided by the number that would be
 possible theoretically, ignoring centric projections and
 systematic absences.
;
_reflns_threshold_expression       'I > 2\s(I)'
_computing_cell_refinement         'SAINT V8.40A (Bruker, 2019)'
_computing_data_collection         ?
_computing_data_reduction          'SAINT V8.40A (Bruker, 2019)'
_computing_molecular_graphics      'Olex2 1.5 (Dolomanov et al., 2009)'
_computing_publication_material    'Olex2 1.5 (Dolomanov et al., 2009)'
_computing_structure_refinement    'SHELXL 2018/3 (Sheldrick, 2015)'
_computing_structure_solution      'olex2.solve (Bourhis et al., 2015)'
_refine_diff_density_max           0.864
_refine_diff_density_min           -0.766
_refine_diff_density_rms           0.093
_refine_ls_extinction_coef         0.00031(9)
_refine_ls_extinction_expression  
 'Fc^*^=kFc[1+0.001xFc^2^\l^3^/sin(2\q)]^-1/4^'
_refine_ls_extinction_method       'SHELXL-2018/3 (Sheldrick 2018)'
_refine_ls_goodness_of_fit_ref     1.027
_refine_ls_hydrogen_treatment      mixed
_refine_ls_matrix_type             full
_refine_ls_number_parameters       432
_refine_ls_number_reflns           6657
_refine_ls_number_restraints       71
_refine_ls_R_factor_all            0.1136
_refine_ls_R_factor_gt             0.0708
_refine_ls_restrained_S_all        1.026
_refine_ls_shift/su_max            0.003
_refine_ls_shift/su_mean           0.000
_refine_ls_structure_factor_coef   Fsqd
_refine_ls_weighting_details      
 'w=1/[\s^2^(Fo^2^)+(0.1029P)^2^+63.2329P] where P=(Fo^2^+2Fc^2^)/3'
_refine_ls_weighting_scheme        calc
_refine_ls_wR_factor_gt            0.1848
_refine_ls_wR_factor_ref           0.2171
_refine_special_details            ?
_olex2_refinement_description
;
1. Fixed Uiso
 At 1.2 times of:
  All C(H) groups, All C(H,H) groups, All N(H) groups, All O(H) groups
 At 1.5 times of:
  All C(H,H,H) groups, All O(H,H) groups
2. Restrained distances
 C1AA-O0AA
 1.47 with sigma of 0.001
 C0AA-H0AA
 0.98 with sigma of 0.02
 O6-H0AA
 1.798 with sigma of 0.02
 S3-O3
 1.633 with sigma of 0.02
 S3-O3AA
 1.384 with sigma of 0.02
 S3-O2AA
 1.747 with sigma of 0.02
 O2AA-O3AA
 1.267 with sigma of 0.02
 O3-O2AA
 3.076 with sigma of 0.02
 O3AA-O3
 2.398 with sigma of 0.02
 O2AA-C55
 1.54 with sigma of 0.02
 C55-S3
 2.518 with sigma of 0.02
3. Uiso/Uaniso restraints and constraints
C1AA \\sim O0AA: within 2A with sigma of 0.001 and sigma for terminal atoms of
0.002 within 2A
S3: within 2A with sigma of 0.01 and sigma for terminal atoms of 0.02 within 2A
C0AA \\sim O6 \\sim O5: within 2A with sigma of 0.01 and sigma for terminal
atoms of 0.02 within 2A
S3 \\sim O3AA \\sim O2AA \\sim O3 \\sim C55: within 2A with sigma of 0.001 and
sigma for terminal atoms of 0.002 within 2A
Uanis(S3) \\sim Ueq: with sigma of 0.01 and sigma for terminal atoms of 0.02
Uanis(C0AA) \\sim Ueq: with sigma of 0.01 and sigma for terminal atoms of 0.02
Uanis(O5) \\sim Ueq: with sigma of 0.001 and sigma for terminal atoms of 0.002
4. Others
 Fixed Sof: H1BB(0.5) H1AA(0.5) C27B(0.5) H27A(0.5) H27B(0.5) H27C(0.5)
 S2(0.22222) O5(0.666667) Cl4(0.666667) O6(0.22222) S3(0.11111) C27A(0.5)
 H27D(0.5) H27E(0.5) H27F(0.5) O1AA(0.041667) O0AA(0.166667) C1AA(0.166667)
 C0AA(0.22222) H0AA(0.66666) O3AA(0.11111) O2AA(0.22222) O3(0.22222)
 C55(0.11111)
5.a Riding coordinates:
 O5(H7)
5.b Secondary CH2 refined with riding coordinates:
 C3(H3A,H3B), C2(H2A,H2B), C1(H1A,H1B)
5.c Aromatic/amide H refined with riding coordinates:
 N3(H3), N5(H5), C9(H9), C6(H6), C16(H16), C7(H7A), C8(H8), C15(H15), C14(H14),
  C20(H20), C13(H13), C23(H23), C21(H21), C22(H22)
5.d Tetrahedral OH refined with riding coordinates:
 O1(H1BB), O1(H1AA)
5.e Idealised Me refined as rotating group:
 C27B(H27A,H27B,H27C), C26(H26A,H26B,H26C), C27A(H27D,H27E,H27F)
5.f Idealised tetrahedral OH refined as rotating group:
 O2(H2)
;
_atom_sites_solution_hydrogens     mixed
_atom_sites_solution_primary       ?
_atom_sites_solution_secondary     ?
loop_
  _atom_site_label
  _atom_site_type_symbol
  _atom_site_fract_x
  _atom_site_fract_y
  _atom_site_fract_z
  _atom_site_U_iso_or_equiv
  _atom_site_adp_type
  _atom_site_occupancy
  _atom_site_site_symmetry_order
  _atom_site_calc_flag
  _atom_site_refinement_flags_posn
  _atom_site_refinement_flags_adp
  _atom_site_refinement_flags_occupancy
  _atom_site_disorder_assembly
  _atom_site_disorder_group
 Co1 Co 0.46395(3) 0.45891(3) 0.64431(2) 0.0368(2) Uani 1 1 d . . . . .
 Cl1 Cl 0.56690(6) 0.47744(7) 0.66961(5) 0.0561(4) Uani 1 1 d . . . . .
 N6 N 0.42500(17) 0.48698(17) 0.69849(12) 0.0357(8) Uani 1 1 d . . . . .
 N7 N 0.36313(17) 0.52959(18) 0.72542(13) 0.0379(8) Uani 1 1 d . . . . .
 N1 N 0.36032(17) 0.44577(17) 0.61539(13) 0.0370(8) Uani 1 1 d . . . . .
 N4 N 0.49112(18) 0.52160(19) 0.58722(13) 0.0393(8) Uani 1 1 d . . . . .
 N2 N 0.4072(2) 0.35777(19) 0.63235(14) 0.0424(9) Uani 1 1 d . . . . .
 N3 N 0.3122(2) 0.26673(19) 0.61026(14) 0.0486(10) Uani 1 1 d . . . . .
 H3 H 0.270037 0.241328 0.601227 0.058 Uiso 1 1 calc R U . . .
 N5 N 0.4666(2) 0.5577(2) 0.52277(13) 0.0455(9) Uani 1 1 d . . . . .
 H5 H 0.442295 0.561100 0.500370 0.055 Uiso 1 1 calc R U . . .
 C4 C 0.3779(2) 0.5024(2) 0.68890(16) 0.0364(9) Uani 1 1 d . . . . .
 C5 C 0.4426(2) 0.5052(2) 0.74457(16) 0.0387(10) Uani 1 1 d . . . . .
 C3 C 0.3466(2) 0.4924(2) 0.64207(16) 0.0388(10) Uani 1 1 d . . . . .
 H3A H 0.297203 0.473417 0.645165 0.047 Uiso 1 1 calc R U . . .
 H3B H 0.365643 0.536243 0.625732 0.047 Uiso 1 1 calc R U . . .
 C11 C 0.4430(2) 0.5153(2) 0.55881(16) 0.0399(10) Uani 1 1 d . . . . .
 C10 C 0.4048(2) 0.5331(2) 0.76166(16) 0.0394(10) Uani 1 1 d . . . . .
 C18 C 0.3430(2) 0.3329(2) 0.62081(16) 0.0417(10) Uani 1 1 d . . . . .
 C17 C 0.5364(2) 0.5954(2) 0.52701(16) 0.0432(10) Uani 1 1 d . . . . .
 C12 C 0.5514(2) 0.5727(2) 0.56761(16) 0.0402(10) Uani 1 1 d . . . . .
 C9 C 0.4118(3) 0.5580(2) 0.80632(17) 0.0501(12) Uani 1 1 d . . . . .
 H9 H 0.385914 0.577135 0.817386 0.060 Uiso 1 1 calc R U . . .
 C24 C 0.3588(3) 0.2461(2) 0.61618(16) 0.0476(12) Uani 1 1 d . . . . .
 C2 C 0.3710(2) 0.4636(2) 0.56588(16) 0.0437(10) Uani 1 1 d . . . . .
 H2A H 0.341651 0.481636 0.555965 0.052 Uiso 1 1 calc R U . . .
 H2B H 0.359501 0.422954 0.547094 0.052 Uiso 1 1 calc R U . . .
 C19 C 0.4184(3) 0.3034(2) 0.63046(16) 0.0456(11) Uani 1 1 d . . . . .
 C6 C 0.4890(2) 0.4999(2) 0.77319(16) 0.0454(11) Uani 1 1 d . . . . .
 H6 H 0.514677 0.480351 0.762432 0.055 Uiso 1 1 calc R U . . .
 C16 C 0.5857(3) 0.6471(3) 0.49978(18) 0.0506(12) Uani 1 1 d . . . . .
 H16 H 0.574627 0.662185 0.472171 0.061 Uiso 1 1 calc R U . . .
 C1 C 0.3096(2) 0.3745(2) 0.62296(18) 0.0451(11) Uani 1 1 d . . . . .
 H1A H 0.274056 0.359327 0.598870 0.054 Uiso 1 1 calc R U . . .
 H1B H 0.288043 0.369105 0.653678 0.054 Uiso 1 1 calc R U . . .
 C7 C 0.4959(3) 0.5244(3) 0.81778(18) 0.0557(13) Uani 1 1 d . . . . .
 H7A H 0.526937 0.521393 0.838181 0.067 Uiso 1 1 calc R U . . .
 C8 C 0.4587(3) 0.5533(3) 0.83378(18) 0.0559(13) Uani 1 1 d . . . . .
 H8 H 0.465854 0.570352 0.864577 0.067 Uiso 1 1 calc R U . . .
 C15 C 0.6511(3) 0.6750(3) 0.51515(19) 0.0569(14) Uani 1 1 d . . . . .
 H15 H 0.686389 0.710288 0.497751 0.068 Uiso 1 1 calc R U . . .
 C14 C 0.6667(3) 0.6527(3) 0.5556(2) 0.0578(13) Uani 1 1 d . . . . .
 H14 H 0.712553 0.673560 0.565097 0.069 Uiso 1 1 calc R U . . .
 C20 C 0.4746(3) 0.2985(3) 0.64207(19) 0.0579(14) Uani 1 1 d . . . . .
 H20 H 0.515470 0.336930 0.651830 0.069 Uiso 1 1 calc R U . . .
 C13 C 0.6183(2) 0.6015(3) 0.58235(19) 0.0523(12) Uani 1 1 d . . . . .
 H13 H 0.629914 0.586501 0.609731 0.063 Uiso 1 1 calc R U . . .
 C23 C 0.3536(4) 0.1829(3) 0.61244(19) 0.0628(16) Uani 1 1 d . . . . .
 H23 H 0.313115 0.144417 0.602253 0.075 Uiso 1 1 calc R U . . .
 C21 C 0.4691(4) 0.2352(3) 0.6389(2) 0.0712(18) Uani 1 1 d . . . . .
 H21 H 0.506626 0.229997 0.646933 0.085 Uiso 1 1 calc R U . . .
 C22 C 0.4088(4) 0.1790(3) 0.6240(2) 0.0709(18) Uani 1 1 d . . . . .
 H22 H 0.406716 0.136488 0.621883 0.085 Uiso 1 1 calc R U . . .
 O1 O 0.6168(4) 0.4135(5) 0.5270(3) 0.154(3) Uani 1 1 d . . . . .
 H1BB H 0.598017 0.371690 0.531899 0.232 Uiso 0.5 1 calc R U P A 2
 H1AA H 0.594422 0.374433 0.515751 0.232 Uiso 0.5 1 calc R U P B 1
 C27B C 0.5995(8) 0.4421(8) 0.5599(4) 0.070(4) Uani 0.5 1 d . . P C 2
 H27A H 0.600155 0.482339 0.547484 0.106 Uiso 0.5 1 calc R U P C 2
 H27B H 0.631564 0.455200 0.585755 0.106 Uiso 0.5 1 calc R U P C 2
 H27C H 0.553931 0.410056 0.571058 0.106 Uiso 0.5 1 calc R U P C 2
 O2 O 0.4566(4) 0.2793(4) 0.7991(4) 0.158(3) Uani 1 1 d . . . . .
 H2 H 0.470736 0.251763 0.797123 0.190 Uiso 1 1 calc R U . . .
 C26 C 0.4943(6) 0.3348(5) 0.7681(4) 0.133(4) Uani 1 1 d . . . . .
 H26A H 0.477626 0.321048 0.736318 0.199 Uiso 1 1 calc R U . . .
 H26B H 0.542259 0.348080 0.769428 0.199 Uiso 1 1 calc R U . . .
 H26C H 0.488883 0.373074 0.777194 0.199 Uiso 1 1 calc R U . . .
 S2 S 0.333333 0.666667 0.57224(10) 0.0383(6) Uani 0.6667 3 d S T P D 1
 O5 O 0.3639(3) 0.6274(3) 0.5932(2) 0.0541(15) Uani 0.6667 1 d . U P D 1
 H7 H 0.332607 0.546463 0.728279 0.056(15) Uiso 1 1 d R . . . .
 Cl4 Cl 0.6814(2) 0.5211(2) 0.77780(14) 0.1231(12) Uani 0.6667 1 d . . P E 1
 O6 O 0.333333 0.666667 0.5216(3) 0.068(3) Uani 0.6667 3 d DS TU P D 1
 S3 S 0.333333 0.666667 0.61216(19) 0.0378(10) Uani 0.3333 3 d DS TU P F 2
 C27A C 0.6258(8) 0.4095(8) 0.5684(4) 0.079(4) Uani 0.5 1 d . . P C 1
 H27D H 0.674367 0.433909 0.575049 0.119 Uiso 0.5 1 calc R U P C 1
 H27E H 0.606609 0.361905 0.577108 0.119 Uiso 0.5 1 calc R U P C 1
 H27F H 0.603675 0.429450 0.586309 0.119 Uiso 0.5 1 calc R U P C 1
 O1AA O 0.666667 0.333333 0.833333 0.15(3) Uani 0.25 6 d S T P . .
 O0AA O 0.666667 0.333333 0.6858(11) 0.209(13) Uani 0.5 3 d DS TU P . .
 C1AA C 0.667(3) 0.3859(16) 0.7151(16) 0.208(13) Uani 0.1667 1 d D U P G -1
 C0AA C 0.333333 0.666667 0.4723(4) 0.063(4) Uani 0.6667 3 d DS TU P D 1
 H0AA H 0.340(5) 0.711(2) 0.4687(10) 0.075 Uiso 0.6667 1 d D U P H 1
 O3AA O 0.3679(11) 0.6309(13) 0.6177(7) 0.0374(12) Uani 0.1111 1 d D U P F 2
 O2AA O 0.3654(7) 0.6306(8) 0.5742(4) 0.0378(12) Uani 0.2222 1 d D U P F 2
 O3 O 0.2716(6) 0.6301(7) 0.6509(4) 0.0400(13) Uani 0.2222 1 d D U P F 2
 C55 C 0.3034(14) 0.5874(16) 0.5439(10) 0.0384(15) Uani 0.1111 1 d D U P F 2

loop_
  _atom_site_aniso_label
  _atom_site_aniso_U_11
  _atom_site_aniso_U_22
  _atom_site_aniso_U_33
  _atom_site_aniso_U_23
  _atom_site_aniso_U_13
  _atom_site_aniso_U_12
 Co1 0.0355(3) 0.0351(3) 0.0449(4) -0.0004(2) -0.0032(2) 0.0214(3)
 Cl1 0.0427(6) 0.0592(8) 0.0763(9) 0.0016(6) -0.0109(6) 0.0330(6)
 N6 0.0322(18) 0.0325(18) 0.042(2) 0.0021(15) -0.0024(15) 0.0159(15)
 N7 0.0333(18) 0.0349(19) 0.044(2) 0.0026(16) 0.0048(16) 0.0161(16)
 N1 0.0336(18) 0.0325(18) 0.045(2) -0.0025(15) -0.0070(15) 0.0163(15)
 N4 0.0387(19) 0.043(2) 0.042(2) -0.0006(16) -0.0038(16) 0.0246(17)
 N2 0.047(2) 0.038(2) 0.049(2) -0.0001(17) -0.0027(17) 0.0261(18)
 N3 0.056(2) 0.033(2) 0.048(2) -0.0009(17) 0.0017(19) 0.0157(18)
 N5 0.050(2) 0.052(2) 0.039(2) 0.0009(18) -0.0061(17) 0.029(2)
 C4 0.031(2) 0.029(2) 0.050(3) 0.0037(18) 0.0037(18) 0.0156(17)
 C5 0.038(2) 0.032(2) 0.041(2) 0.0042(18) 0.0004(18) 0.0134(18)
 C3 0.035(2) 0.037(2) 0.049(3) -0.0049(19) -0.0075(19) 0.0217(19)
 C11 0.042(2) 0.040(2) 0.042(2) -0.0044(19) -0.0082(19) 0.024(2)
 C10 0.038(2) 0.031(2) 0.044(2) 0.0047(18) 0.0025(19) 0.0129(18)
 C18 0.047(3) 0.029(2) 0.043(2) -0.0004(18) -0.001(2) 0.0142(19)
 C17 0.049(3) 0.048(3) 0.041(2) -0.004(2) 0.002(2) 0.031(2)
 C12 0.038(2) 0.043(2) 0.044(2) -0.0041(19) 0.0036(19) 0.024(2)
 C9 0.057(3) 0.044(3) 0.043(3) 0.005(2) 0.006(2) 0.021(2)
 C24 0.070(3) 0.036(2) 0.037(2) 0.0082(19) 0.012(2) 0.027(2)
 C2 0.042(2) 0.047(3) 0.044(3) -0.004(2) -0.009(2) 0.023(2)
 C19 0.068(3) 0.045(3) 0.036(2) 0.0058(19) 0.010(2) 0.038(3)
 C6 0.048(3) 0.044(3) 0.045(3) 0.007(2) -0.005(2) 0.023(2)
 C16 0.064(3) 0.051(3) 0.043(3) 0.007(2) 0.017(2) 0.034(3)
 C1 0.039(2) 0.033(2) 0.059(3) -0.001(2) -0.004(2) 0.0151(19)
 C7 0.056(3) 0.054(3) 0.045(3) 0.009(2) -0.011(2) 0.019(3)
 C8 0.062(3) 0.052(3) 0.043(3) 0.003(2) -0.001(2) 0.021(3)
 C15 0.061(3) 0.052(3) 0.059(3) 0.002(2) 0.023(3) 0.028(3)
 C14 0.044(3) 0.065(3) 0.062(3) 0.004(3) 0.012(2) 0.025(3)
 C20 0.080(4) 0.060(3) 0.057(3) 0.001(3) 0.004(3) 0.052(3)
 C13 0.039(3) 0.065(3) 0.057(3) 0.003(3) 0.001(2) 0.029(2)
 C23 0.099(5) 0.039(3) 0.054(3) 0.005(2) 0.019(3) 0.037(3)
 C21 0.110(5) 0.078(4) 0.062(4) 0.012(3) 0.015(3) 0.074(4)
 C22 0.123(6) 0.050(3) 0.058(3) 0.010(3) 0.022(4) 0.057(4)
 O1 0.136(6) 0.181(8) 0.171(8) 0.024(6) -0.018(5) 0.098(6)
 C27B 0.095(9) 0.103(10) 0.047(6) -0.015(6) -0.006(6) 0.074(9)
 O2 0.132(6) 0.107(5) 0.225(9) 0.043(6) 0.039(6) 0.052(5)
 C26 0.135(9) 0.118(8) 0.146(9) 0.034(7) 0.025(7) 0.063(7)
 S2 0.0374(9) 0.0374(9) 0.0402(16) 0.000 0.000 0.0187(4)
 O5 0.051(2) 0.052(2) 0.063(2) 0.0026(17) -0.0006(17) 0.0282(16)
 Cl4 0.123(3) 0.132(3) 0.122(3) 0.006(2) -0.017(2) 0.069(3)
 O6 0.083(4) 0.083(4) 0.037(5) 0.000 0.000 0.042(2)
 S3 0.0413(16) 0.0413(16) 0.031(2) 0.000 0.000 0.0206(8)
 C27A 0.137(13) 0.115(11) 0.025(5) 0.005(6) -0.016(6) 0.093(11)
 O1AA 0.17(4) 0.17(4) 0.13(6) 0.000 0.000 0.08(2)
 O0AA 0.24(2) 0.24(2) 0.15(3) 0.000 0.000 0.118(10)
 C1AA 0.24(2) 0.24(2) 0.15(3) 0.000(2) 0.000(2) 0.118(10)
 C0AA 0.091(6) 0.091(6) 0.006(4) 0.000 0.000 0.046(3)
 O3AA 0.0410(17) 0.0411(17) 0.030(3) -0.0004(8) 0.0002(8) 0.0209(12)
 O2AA 0.0413(17) 0.0413(17) 0.031(3) -0.0005(8) 0.0003(8) 0.0207(11)
 O3 0.0425(18) 0.0428(18) 0.032(3) -0.0003(10) 0.0003(10) 0.0194(13)
 C55 0.042(2) 0.042(2) 0.031(3) -0.0005(13) 0.0004(13) 0.0203(15)

_geom_special_details
;
 All esds (except the esd in the dihedral angle between two l.s. planes)
 are estimated using the full covariance matrix.  The cell esds are taken
 into account individually in the estimation of esds in distances, angles
 and torsion angles; correlations between esds in cell parameters are only
 used when they are defined by crystal symmetry.  An approximate (isotropic)
 treatment of cell esds is used for estimating esds involving l.s. planes.
;
loop_
  _geom_bond_atom_site_label_1
  _geom_bond_atom_site_label_2
  _geom_bond_distance
  _geom_bond_site_symmetry_2
  _geom_bond_publ_flag
 Co1 Cl1 2.2912(13) . ?
 Co1 N6 2.052(4) . ?
 Co1 N1 2.384(3) . ?
 Co1 N4 2.062(4) . ?
 Co1 N2 2.036(4) . ?
 N6 C4 1.319(5) . ?
 N6 C5 1.389(6) . ?
 N7 C4 1.348(6) . ?
 N7 C10 1.388(6) . ?
 N7 H7 0.9544 . ?
 N1 C3 1.469(5) . ?
 N1 C2 1.470(6) . ?
 N1 C1 1.468(6) . ?
 N4 C11 1.320(5) . ?
 N4 C12 1.404(6) . ?
 N2 C18 1.324(6) . ?
 N2 C19 1.389(6) . ?
 N3 H3 0.8800 . ?
 N3 C18 1.346(6) . ?
 N3 C24 1.373(7) . ?
 N5 H5 0.8800 . ?
 N5 C11 1.337(6) . ?
 N5 C17 1.388(6) . ?
 C4 C3 1.491(6) . ?
 C5 C10 1.395(6) . ?
 C5 C6 1.396(6) . ?
 C3 H3A 0.9900 . ?
 C3 H3B 0.9900 . ?
 C11 C2 1.482(6) . ?
 C10 C9 1.383(7) . ?
 C18 C1 1.487(6) . ?
 C17 C12 1.391(7) . ?
 C17 C16 1.397(7) . ?
 C12 C13 1.394(7) . ?
 C9 H9 0.9500 . ?
 C9 C8 1.379(7) . ?
 C24 C19 1.398(7) . ?
 C24 C23 1.392(7) . ?
 C2 H2A 0.9900 . ?
 C2 H2B 0.9900 . ?
 C19 C20 1.387(7) . ?
 C6 H6 0.9500 . ?
 C6 C7 1.379(7) . ?
 C16 H16 0.9500 . ?
 C16 C15 1.371(8) . ?
 C1 H1A 0.9900 . ?
 C1 H1B 0.9900 . ?
 C7 H7A 0.9500 . ?
 C7 C8 1.390(8) . ?
 C8 H8 0.9500 . ?
 C15 H15 0.9500 . ?
 C15 C14 1.387(8) . ?
 C14 H14 0.9500 . ?
 C14 C13 1.376(7) . ?
 C20 H20 0.9500 . ?
 C20 C21 1.391(7) . ?
 C13 H13 0.9500 . ?
 C23 H23 0.9500 . ?
 C23 C22 1.352(9) . ?
 C21 H21 0.9500 . ?
 C21 C22 1.401(10) . ?
 C22 H22 0.9500 . ?
 O1 H1BB 0.8400 . ?
 O1 H1AA 0.8400 . ?
 O1 C27B 1.321(13) . ?
 O1 C27A 1.222(12) . ?
 C27B H27A 0.9800 . ?
 C27B H27B 0.9800 . ?
 C27B H27C 0.9800 . ?
 O2 H2 0.8400 . ?
 O2 C26 1.435(11) . ?
 C26 H26A 0.9800 . ?
 C26 H26B 0.9800 . ?
 C26 H26C 0.9800 . ?
 S2 O5 1.511(6) . ?
 S2 O5 1.511(6) 3_565 ?
 S2 O5 1.511(6) 2_665 ?
 S2 O6 1.459(10) . ?
 O6 C0AA 1.420(14) . ?
 S3 O3AA 1.400(16) 3_565 ?
 S3 O3AA 1.400(16) 2_665 ?
 S3 O3AA 1.400(15) . ?
 S3 O2AA 1.737(12) . ?
 S3 O2AA 1.737(12) 2_665 ?
 S3 O2AA 1.737(12) 3_565 ?
 S3 O3 1.660(11) . ?
 S3 O3 1.660(11) 2_665 ?
 S3 O3 1.660(11) 3_565 ?
 C27A H27D 0.9800 . ?
 C27A H27E 0.9800 . ?
 C27A H27F 0.9800 . ?
 O0AA C1AA 1.4700(11) . ?
 C0AA H0AA 0.94(2) . ?
 C0AA H0AA 0.94(2) 2_665 ?
 C0AA H0AA 0.94(2) 3_565 ?
 O3AA O2AA 1.255(17) . ?
 O3AA O3 0.98(2) 2_665 ?
 O2AA C55 1.91(3) 2_665 ?
 O2AA C55 1.532(18) . ?
 O3 O3 1.530(19) 15_556 ?
 O3 O3 1.530(19) 14_456 ?

loop_
  _geom_angle_atom_site_label_1
  _geom_angle_atom_site_label_2
  _geom_angle_atom_site_label_3
  _geom_angle
  _geom_angle_site_symmetry_1
  _geom_angle_site_symmetry_3
  _geom_angle_publ_flag
 Cl1 Co1 N1 176.57(10) . . ?
 N6 Co1 Cl1 105.42(10) . . ?
 N6 Co1 N1 75.31(13) . . ?
 N6 Co1 N4 114.61(14) . . ?
 N4 Co1 Cl1 101.58(11) . . ?
 N4 Co1 N1 75.16(13) . . ?
 N2 Co1 Cl1 106.04(11) . . ?
 N2 Co1 N6 110.72(15) . . ?
 N2 Co1 N1 76.63(13) . . ?
 N2 Co1 N4 116.95(15) . . ?
 C4 N6 Co1 117.6(3) . . ?
 C4 N6 C5 105.8(4) . . ?
 C5 N6 Co1 135.7(3) . . ?
 C4 N7 C10 106.9(4) . . ?
 C4 N7 H7 131.0 . . ?
 C10 N7 H7 122.0 . . ?
 C3 N1 Co1 106.5(2) . . ?
 C3 N1 C2 111.9(3) . . ?
 C2 N1 Co1 106.7(3) . . ?
 C1 N1 Co1 105.8(3) . . ?
 C1 N1 C3 112.9(4) . . ?
 C1 N1 C2 112.4(4) . . ?
 C11 N4 Co1 118.2(3) . . ?
 C11 N4 C12 105.0(4) . . ?
 C12 N4 Co1 136.7(3) . . ?
 C18 N2 Co1 118.0(3) . . ?
 C18 N2 C19 105.5(4) . . ?
 C19 N2 Co1 136.4(3) . . ?
 C18 N3 H3 126.3 . . ?
 C18 N3 C24 107.4(4) . . ?
 C24 N3 H3 126.3 . . ?
 C11 N5 H5 126.1 . . ?
 C11 N5 C17 107.7(4) . . ?
 C17 N5 H5 126.1 . . ?
 N6 C4 N7 112.7(4) . . ?
 N6 C4 C3 122.8(4) . . ?
 N7 C4 C3 124.5(4) . . ?
 N6 C5 C10 108.8(4) . . ?
 N6 C5 C6 131.0(4) . . ?
 C10 C5 C6 120.1(4) . . ?
 N1 C3 C4 109.0(3) . . ?
 N1 C3 H3A 109.9 . . ?
 N1 C3 H3B 109.9 . . ?
 C4 C3 H3A 109.9 . . ?
 C4 C3 H3B 109.9 . . ?
 H3A C3 H3B 108.3 . . ?
 N4 C11 N5 112.9(4) . . ?
 N4 C11 C2 122.3(4) . . ?
 N5 C11 C2 124.7(4) . . ?
 N7 C10 C5 105.7(4) . . ?
 C9 C10 N7 131.2(4) . . ?
 C9 C10 C5 123.1(4) . . ?
 N2 C18 N3 112.4(4) . . ?
 N2 C18 C1 121.9(4) . . ?
 N3 C18 C1 125.6(4) . . ?
 N5 C17 C12 105.3(4) . . ?
 N5 C17 C16 131.8(5) . . ?
 C12 C17 C16 122.9(5) . . ?
 C17 C12 N4 109.1(4) . . ?
 C17 C12 C13 119.8(5) . . ?
 C13 C12 N4 131.2(4) . . ?
 C10 C9 H9 122.1 . . ?
 C8 C9 C10 115.9(5) . . ?
 C8 C9 H9 122.1 . . ?
 N3 C24 C19 105.9(4) . . ?
 N3 C24 C23 131.9(5) . . ?
 C23 C24 C19 122.1(5) . . ?
 N1 C2 C11 108.6(4) . . ?
 N1 C2 H2A 110.0 . . ?
 N1 C2 H2B 110.0 . . ?
 C11 C2 H2A 110.0 . . ?
 C11 C2 H2B 110.0 . . ?
 H2A C2 H2B 108.3 . . ?
 N2 C19 C24 108.7(4) . . ?
 C20 C19 N2 131.0(5) . . ?
 C20 C19 C24 120.2(5) . . ?
 C5 C6 H6 121.5 . . ?
 C7 C6 C5 116.9(5) . . ?
 C7 C6 H6 121.5 . . ?
 C17 C16 H16 121.9 . . ?
 C15 C16 C17 116.2(5) . . ?
 C15 C16 H16 121.9 . . ?
 N1 C1 C18 109.2(4) . . ?
 N1 C1 H1A 109.8 . . ?
 N1 C1 H1B 109.8 . . ?
 C18 C1 H1A 109.8 . . ?
 C18 C1 H1B 109.8 . . ?
 H1A C1 H1B 108.3 . . ?
 C6 C7 H7A 119.0 . . ?
 C6 C7 C8 122.0(5) . . ?
 C8 C7 H7A 119.0 . . ?
 C9 C8 C7 122.0(5) . . ?
 C9 C8 H8 119.0 . . ?
 C7 C8 H8 119.0 . . ?
 C16 C15 H15 119.3 . . ?
 C16 C15 C14 121.4(5) . . ?
 C14 C15 H15 119.3 . . ?
 C15 C14 H14 118.7 . . ?
 C13 C14 C15 122.5(5) . . ?
 C13 C14 H14 118.7 . . ?
 C19 C20 H20 121.2 . . ?
 C19 C20 C21 117.6(6) . . ?
 C21 C20 H20 121.2 . . ?
 C12 C13 H13 121.4 . . ?
 C14 C13 C12 117.1(5) . . ?
 C14 C13 H13 121.4 . . ?
 C24 C23 H23 121.6 . . ?
 C22 C23 C24 116.9(6) . . ?
 C22 C23 H23 121.6 . . ?
 C20 C21 H21 119.7 . . ?
 C20 C21 C22 120.6(6) . . ?
 C22 C21 H21 119.7 . . ?
 C23 C22 C21 122.6(5) . . ?
 C23 C22 H22 118.7 . . ?
 C21 C22 H22 118.7 . . ?
 C27B O1 H1BB 109.5 . . ?
 C27A O1 H1AA 109.5 . . ?
 O1 C27B H27A 109.5 . . ?
 O1 C27B H27B 109.5 . . ?
 O1 C27B H27C 109.5 . . ?
 H27A C27B H27B 109.5 . . ?
 H27A C27B H27C 109.5 . . ?
 H27B C27B H27C 109.5 . . ?
 C26 O2 H2 109.5 . . ?
 O2 C26 H26A 109.5 . . ?
 O2 C26 H26B 109.5 . . ?
 O2 C26 H26C 109.5 . . ?
 H26A C26 H26B 109.5 . . ?
 H26A C26 H26C 109.5 . . ?
 H26B C26 H26C 109.5 . . ?
 O5 S2 O5 105.1(3) 2_665 . ?
 O5 S2 O5 105.1(3) 3_565 . ?
 O5 S2 O5 105.1(3) 3_565 2_665 ?
 O6 S2 O5 113.6(3) . . ?
 O6 S2 O5 113.6(3) . 3_565 ?
 O6 S2 O5 113.6(3) . 2_665 ?
 C0AA O6 S2 180.0 . . ?
 O3AA S3 O3AA 118.7(3) 3_565 2_665 ?
 O3AA S3 O3AA 118.7(3) 3_565 . ?
 O3AA S3 O3AA 118.7(3) 2_665 . ?
 O3AA S3 O2AA 116.2(10) . 2_665 ?
 O3AA S3 O2AA 45.6(7) 2_665 2_665 ?
 O3AA S3 O2AA 118.3(12) 3_565 2_665 ?
 O3AA S3 O2AA 116.2(10) 3_565 . ?
 O3AA S3 O2AA 118.3(12) 2_665 . ?
 O3AA S3 O2AA 45.6(7) . . ?
 O3AA S3 O3 36.2(9) 3_565 . ?
 O3AA S3 O3 102.4(9) . . ?
 O3AA S3 O3 111.3(11) . 3_565 ?
 O3AA S3 O3 36.2(9) 2_665 3_565 ?
 O3AA S3 O3 111.3(11) 2_665 . ?
 O3AA S3 O3 102.4(9) 3_565 3_565 ?
 O2AA S3 O2AA 84.5(8) 3_565 2_665 ?
 O2AA S3 O2AA 84.5(8) 3_565 . ?
 O2AA S3 O2AA 84.5(8) 2_665 . ?
 O3 S3 O2AA 81.6(7) 3_565 2_665 ?
 O3 S3 O2AA 129.7(7) 2_665 2_665 ?
 O3 S3 O2AA 141.1(7) . 2_665 ?
 O3 S3 O2AA 141.1(7) 3_565 . ?
 O3 S3 O2AA 129.7(7) . . ?
 O3 S3 O2AA 81.6(7) 2_665 . ?
 O3 S3 O3 79.8(7) 3_565 . ?
 O1 C27A H27D 109.5 . . ?
 O1 C27A H27E 109.5 . . ?
 O1 C27A H27F 109.5 . . ?
 H27D C27A H27E 109.5 . . ?
 H27D C27A H27F 109.5 . . ?
 H27E C27A H27F 109.5 . . ?
 O6 C0AA H0AA 96(2) . 3_565 ?
 O6 C0AA H0AA 96(2) . . ?
 O6 C0AA H0AA 96(2) . 2_665 ?
 H0AA C0AA H0AA 118.8(8) . 3_565 ?
 H0AA C0AA H0AA 118.8(8) . 2_665 ?
 H0AA C0AA H0AA 118.8(8) 2_665 3_565 ?
 O2AA O3AA S3 81.5(11) . . ?
 O3 O3AA S3 86.5(14) 2_665 . ?
 O3 O3AA O2AA 166(2) 2_665 . ?
 S3 O2AA C55 87.7(9) . 2_665 ?
 O3AA O2AA S3 52.9(8) . . ?
 O3AA O2AA C55 116.8(18) . 2_665 ?
 O3AA O2AA C55 127(2) . . ?
 C55 O2AA S3 101.0(12) . . ?
 C55 O2AA C55 106(3) . 2_665 ?
 O3AA O3 S3 57.3(11) 3_565 . ?
 O3AA O3 O3 121.9(18) 3_565 14_456 ?
 O3 O3 S3 95.9(5) 15_556 . ?
 O3 O3 S3 95.9(5) 14_456 . ?
 O3 O3 O3 88.2(10) 15_556 14_456 ?

loop_
  _geom_torsion_atom_site_label_1
  _geom_torsion_atom_site_label_2
  _geom_torsion_atom_site_label_3
  _geom_torsion_atom_site_label_4
  _geom_torsion
  _geom_torsion_site_symmetry_1
  _geom_torsion_site_symmetry_2
  _geom_torsion_site_symmetry_3
  _geom_torsion_site_symmetry_4
  _geom_torsion_publ_flag
 Co1 N6 C4 N7 -170.7(3) . . . . ?
 Co1 N6 C4 C3 7.5(5) . . . . ?
 Co1 N6 C5 C10 167.3(3) . . . . ?
 Co1 N6 C5 C6 -12.5(7) . . . . ?
 Co1 N1 C3 C4 -28.2(4) . . . . ?
 Co1 N1 C2 C11 -30.8(4) . . . . ?
 Co1 N1 C1 C18 -29.8(4) . . . . ?
 Co1 N4 C11 N5 -179.0(3) . . . . ?
 Co1 N4 C11 C2 -1.9(6) . . . . ?
 Co1 N4 C12 C17 178.4(3) . . . . ?
 Co1 N4 C12 C13 -2.3(8) . . . . ?
 Co1 N2 C18 N3 175.1(3) . . . . ?
 Co1 N2 C18 C1 -8.8(6) . . . . ?
 Co1 N2 C19 C24 -174.5(3) . . . . ?
 Co1 N2 C19 C20 8.9(8) . . . . ?
 N6 C4 C3 N1 17.2(6) . . . . ?
 N6 C5 C10 N7 1.5(5) . . . . ?
 N6 C5 C10 C9 -178.2(4) . . . . ?
 N6 C5 C6 C7 178.6(4) . . . . ?
 N7 C4 C3 N1 -164.8(4) . . . . ?
 N7 C10 C9 C8 179.8(5) . . . . ?
 N4 C11 C2 N1 24.9(6) . . . . ?
 N4 C12 C13 C14 -178.4(5) . . . . ?
 N2 C18 C1 N1 28.7(6) . . . . ?
 N2 C19 C20 C21 176.3(5) . . . . ?
 N3 C18 C1 N1 -155.7(4) . . . . ?
 N3 C24 C19 N2 -0.8(5) . . . . ?
 N3 C24 C19 C20 176.2(4) . . . . ?
 N3 C24 C23 C22 -175.3(5) . . . . ?
 N5 C11 C2 N1 -158.4(4) . . . . ?
 N5 C17 C12 N4 0.3(5) . . . . ?
 N5 C17 C12 C13 -179.1(4) . . . . ?
 N5 C17 C16 C15 178.3(5) . . . . ?
 C4 N6 C5 C10 -1.0(5) . . . . ?
 C4 N6 C5 C6 179.3(5) . . . . ?
 C4 N7 C10 C5 -1.5(4) . . . . ?
 C4 N7 C10 C9 178.3(5) . . . . ?
 C5 N6 C4 N7 0.0(5) . . . . ?
 C5 N6 C4 C3 178.3(4) . . . . ?
 C5 C10 C9 C8 -0.4(7) . . . . ?
 C5 C6 C7 C8 -0.2(7) . . . . ?
 C3 N1 C2 C11 85.4(4) . . . . ?
 C3 N1 C1 C18 -145.9(4) . . . . ?
 C11 N4 C12 C17 -0.1(5) . . . . ?
 C11 N4 C12 C13 179.2(5) . . . . ?
 C11 N5 C17 C12 -0.4(5) . . . . ?
 C11 N5 C17 C16 -178.8(5) . . . . ?
 C10 N7 C4 N6 0.9(5) . . . . ?
 C10 N7 C4 C3 -177.3(4) . . . . ?
 C10 C5 C6 C7 -1.1(7) . . . . ?
 C10 C9 C8 C7 -1.0(8) . . . . ?
 C18 N2 C19 C24 1.5(5) . . . . ?
 C18 N2 C19 C20 -175.0(5) . . . . ?
 C18 N3 C24 C19 -0.3(5) . . . . ?
 C18 N3 C24 C23 176.4(5) . . . . ?
 C17 N5 C11 N4 0.4(5) . . . . ?
 C17 N5 C11 C2 -176.6(4) . . . . ?
 C17 C12 C13 C14 0.8(7) . . . . ?
 C17 C16 C15 C14 -0.1(7) . . . . ?
 C12 N4 C11 N5 -0.2(5) . . . . ?
 C12 N4 C11 C2 176.9(4) . . . . ?
 C12 C17 C16 C15 0.2(7) . . . . ?
 C24 N3 C18 N2 1.4(6) . . . . ?
 C24 N3 C18 C1 -174.6(4) . . . . ?
 C24 C19 C20 C21 0.0(8) . . . . ?
 C24 C23 C22 C21 -0.3(8) . . . . ?
 C2 N1 C3 C4 -144.4(4) . . . . ?
 C2 N1 C1 C18 86.2(5) . . . . ?
 C19 N2 C18 N3 -1.8(5) . . . . ?
 C19 N2 C18 C1 174.3(4) . . . . ?
 C19 C24 C23 C22 1.0(8) . . . . ?
 C19 C20 C21 C22 0.7(8) . . . . ?
 C6 C5 C10 N7 -178.7(4) . . . . ?
 C6 C5 C10 C9 1.5(7) . . . . ?
 C6 C7 C8 C9 1.3(8) . . . . ?
 C16 C17 C12 N4 178.9(4) . . . . ?
 C16 C17 C12 C13 -0.5(7) . . . . ?
 C16 C15 C14 C13 0.4(8) . . . . ?
 C1 N1 C3 C4 87.5(4) . . . . ?
 C1 N1 C2 C11 -146.3(4) . . . . ?
 C15 C14 C13 C12 -0.8(8) . . . . ?
 C20 C21 C22 C23 -0.6(9) . . . . ?
 C23 C24 C19 N2 -177.9(4) . . . . ?
 C23 C24 C19 C20 -0.9(7) . . . . ?
 S3 O3AA O2AA C55 -75(2) . . . . ?
 S3 O3AA O2AA C55 64.0(17) . . . 2_665 ?
 S3 O2AA C55 O2AA 10.4(16) . . . 3_565 ?
 O3AA S3 O3AA O2AA -103(2) 2_665 . . . ?
 O3AA S3 O3AA O2AA 99.6(17) 3_565 . . . ?
 O3AA S3 O3AA O3 -87(2) 3_565 . . 2_665 ?
 O3AA S3 O3AA O3 70.5(19) 2_665 . . 2_665 ?
 O3AA S3 O2AA O3AA 103.7(13) 2_665 . . . ?
 O3AA S3 O2AA O3AA -105.6(11) 3_565 . . . ?
 O3AA S3 O2AA C55 -22.9(18) 2_665 . . 2_665 ?
 O3AA S3 O2AA C55 22(2) 3_565 . . . ?
 O3AA S3 O2AA C55 -127(2) . . . 2_665 ?
 O3AA S3 O2AA C55 -128.2(18) 2_665 . . . ?
 O3AA S3 O2AA C55 127.9(16) 3_565 . . 2_665 ?
 O3AA S3 O2AA C55 128(2) . . . . ?
 O3AA S3 O3 O3AA -122.2(12) . . . 3_565 ?
 O3AA S3 O3 O3AA 110.0(12) 2_665 . . 3_565 ?
 O3AA S3 O3 O3 147(2) 3_565 . . 15_556 ?
 O3AA S3 O3 O3 113.5(12) . . . 14_456 ?
 O3AA S3 O3 O3 -14.4(12) 2_665 . . 14_456 ?
 O3AA S3 O3 O3 24.7(13) . . . 15_556 ?
 O3AA S3 O3 O3 -124(2) 3_565 . . 14_456 ?
 O3AA S3 O3 O3 -103.2(10) 2_665 . . 15_556 ?
 O3AA O2AA C55 O2AA 62(3) . . . 3_565 ?
 O2AA S3 O3AA O2AA 47.3(17) 3_565 . . . ?
 O2AA S3 O3AA O2AA -50.9(19) 2_665 . . . ?
 O2AA S3 O3AA O3 173(3) . . . 2_665 ?
 O2AA S3 O3AA O3 122.2(15) 2_665 . . 2_665 ?
 O2AA S3 O3AA O3 -139.5(15) 3_565 . . 2_665 ?
 O2AA S3 O2AA O3AA 135.6(18) 2_665 . . . ?
 O2AA S3 O2AA O3AA -139.4(17) 3_565 . . . ?
 O2AA S3 O2AA C55 94.0(12) 3_565 . . 2_665 ?
 O2AA S3 O2AA C55 -11.4(17) 3_565 . . . ?
 O2AA S3 O2AA C55 -96.4(15) 2_665 . . . ?
 O2AA S3 O2AA C55 9.0(14) 2_665 . . 2_665 ?
 O2AA S3 O3 O3AA -4.9(19) 3_565 . . 3_565 ?
 O2AA S3 O3 O3AA 65(2) 2_665 . . 3_565 ?
 O2AA S3 O3 O3AA -80.6(19) . . . 3_565 ?
 O2AA S3 O3 O3 141.9(8) 3_565 . . 15_556 ?
 O2AA S3 O3 O3 -59.0(14) 2_665 . . 14_456 ?
 O2AA S3 O3 O3 -129.3(9) 3_565 . . 14_456 ?
 O2AA S3 O3 O3 -147.8(10) 2_665 . . 15_556 ?
 O2AA S3 O3 O3 66.3(11) . . . 15_556 ?
 O2AA S3 O3 O3 155.1(9) . . . 14_456 ?
 O3 S3 O3AA O2AA -173(3) 2_665 . . . ?
 O3 S3 O3AA O2AA -141.9(12) 3_565 . . . ?
 O3 S3 O3AA O2AA 134.3(12) . . . . ?
 O3 S3 O3AA O3 31.3(19) 3_565 . . 2_665 ?
 O3 S3 O3AA O3 -52.5(19) . . . 2_665 ?
 O3 S3 O2AA O3AA 4.1(16) 2_665 . . . ?
 O3 S3 O2AA O3AA -65.1(17) . . . . ?
 O3 S3 O2AA O3AA 66(2) 3_565 . . . ?
 O3 S3 O2AA C55 168.3(13) . . . 2_665 ?
 O3 S3 O2AA C55 -60.4(18) 3_565 . . 2_665 ?
 O3 S3 O2AA C55 132.1(17) 2_665 . . . ?
 O3 S3 O2AA C55 -122.5(14) 2_665 . . 2_665 ?
 O3 S3 O2AA C55 62.9(19) . . . . ?
 O3 S3 O2AA C55 -165.8(17) 3_565 . . . ?
 O3 S3 O3 O3AA -150.6(19) 2_665 . . 3_565 ?
 O3 S3 O3 O3AA 128(2) 3_565 . . 3_565 ?
 O3 S3 O3 O3 -85.1(4) 3_565 . . 15_556 ?
 O3 S3 O3 O3 -3.7(7) 2_665 . . 15_556 ?
 O3 S3 O3 O3 3.7(6) 3_565 . . 14_456 ?
 O3 S3 O3 O3 85.1(4) 2_665 . . 14_456 ?
 O3 O3AA O2AA S3 -30(9) 2_665 . . . ?
 O3 O3AA O2AA C55 -105(11) 2_665 . . . ?
 O3 O3AA O2AA C55 34(11) 2_665 . . 2_665 ?
 C55 O2AA C55 O2AA -80.3(12) 2_665 . . 3_565 ?

_shelx_res_file
;
TITL
    w.res
    created by SHELXL-2018/3 at 21:10:51 on 08-Jul-2023
CELL 0.71073 22.8534 22.8534 28.8133 90 90 120
ZERR 6 0.0006 0.0006 0.0011 0 0 0
LATT 3
SYMM -Y,+X-Y,+Z
SYMM +Y-X,-X,+Z
SFAC C H Cl Co N O S
UNIT 477 305.5 30 18 126 65.75 6
DFIX 1.47 0.001 C1AA O0AA
DFIX 0.98 C0AA H0AA
SIMU 0.001 0.002 2 C1AA O0AA
DFIX 1.798 O6 H0AA
DFIX 1.633 S3 O3
DFIX 1.384 S3 O3AA
DFIX 1.747 S3 O2AA
DFIX 1.267 O2AA O3AA
DFIX 3.076 O3 O2AA
DFIX 2.398 O3AA O3
DFIX 1.54 O2AA C55
DFIX 2.518 C55 S3
SIMU 0.01 0.02 2 S3
SIMU 0.01 0.02 2 C0AA O6 O5
SIMU 0.001 0.002 2 S3 O3AA O2AA O3 C55
ISOR 0.01 0.02 S3
ISOR 0.01 0.02 C0AA
ISOR 0.001 0.002 O5

L.S. 80
PLAN  10 0 0
TEMP -73
CONF
GRID
MORE -1
BOND $H
fmap 2
acta
MERG 2
OMIT 0 0 3
OMIT 0 3 0
REM <olex2.extras>
REM <HklSrc "%.\\w.hkl">
REM </olex2.extras>

WGHT    0.102900   63.232899
EXTI    0.000314
FVAR       0.12197
CO1   4    0.463953    0.458912    0.644306    11.00000    0.03547    0.03509 =
         0.04494   -0.00043   -0.00321    0.02135
CL1   3    0.566899    0.477439    0.669611    11.00000    0.04270    0.05924 =
         0.07626    0.00165   -0.01091    0.03296
N6    5    0.425001    0.486982    0.698492    11.00000    0.03220    0.03249 =
         0.04191    0.00211   -0.00241    0.01590
N7    5    0.363127    0.529593    0.725416    11.00000    0.03331    0.03495 =
         0.04424    0.00261    0.00477    0.01606
N1    5    0.360315    0.445773    0.615390    11.00000    0.03364    0.03253 =
         0.04451   -0.00246   -0.00703    0.01627
N4    5    0.491121    0.521602    0.587224    11.00000    0.03868    0.04289 =
         0.04198   -0.00056   -0.00385    0.02461
N2    5    0.407179    0.357775    0.632350    11.00000    0.04677    0.03764 =
         0.04938   -0.00015   -0.00270    0.02614
N3    5    0.312220    0.266726    0.610259    11.00000    0.05576    0.03334 =
         0.04781   -0.00090    0.00168    0.01569
AFIX  43
H3    2    0.270037    0.241328    0.601227    11.00000   -1.20000
AFIX   0
N5    5    0.466605    0.557697    0.522767    11.00000    0.04975    0.05240 =
         0.03870    0.00092   -0.00608    0.02877
AFIX  43
H5    2    0.442295    0.561100    0.500370    11.00000   -1.20000
AFIX   0
C4    1    0.377892    0.502409    0.688903    11.00000    0.03126    0.02886 =
         0.04984    0.00372    0.00366    0.01556
C5    1    0.442557    0.505205    0.744566    11.00000    0.03775    0.03175 =
         0.04122    0.00418    0.00042    0.01341
C3    1    0.346578    0.492362    0.642067    11.00000    0.03542    0.03703 =
         0.04881   -0.00487   -0.00747    0.02165
AFIX  23
H3A   2    0.297203    0.473417    0.645165    11.00000   -1.20000
H3B   2    0.365643    0.536243    0.625732    11.00000   -1.20000
AFIX   0
C11   1    0.442958    0.515259    0.558813    11.00000    0.04238    0.04013 =
         0.04190   -0.00438   -0.00818    0.02419
C10   1    0.404794    0.533113    0.761663    11.00000    0.03766    0.03106 =
         0.04360    0.00472    0.00247    0.01287
C18   1    0.342954    0.332946    0.620808    11.00000    0.04668    0.02930 =
         0.04272   -0.00035   -0.00123    0.01421
C17   1    0.536406    0.595437    0.527012    11.00000    0.04934    0.04829 =
         0.04094   -0.00366    0.00242    0.03114
C12   1    0.551400    0.572684    0.567606    11.00000    0.03829    0.04324 =
         0.04389   -0.00414    0.00364    0.02391
C9    1    0.411814    0.557990    0.806315    11.00000    0.05731    0.04416 =
         0.04325    0.00457    0.00565    0.02126
AFIX  43
H9    2    0.385914    0.577135    0.817386    11.00000   -1.20000
AFIX   0
C24   1    0.358788    0.246111    0.616183    11.00000    0.07030    0.03597 =
         0.03747    0.00818    0.01203    0.02726
C2    1    0.371046    0.463590    0.565883    11.00000    0.04182    0.04702 =
         0.04362   -0.00401   -0.00892    0.02325
AFIX  23
H2A   2    0.341651    0.481636    0.555965    11.00000   -1.20000
H2B   2    0.359501    0.422954    0.547094    11.00000   -1.20000
AFIX   0
C19   1    0.418358    0.303398    0.630457    11.00000    0.06826    0.04524 =
         0.03621    0.00577    0.00960    0.03800
C6    1    0.489003    0.499912    0.773191    11.00000    0.04770    0.04445 =
         0.04460    0.00728   -0.00455    0.02338
AFIX  43
H6    2    0.514677    0.480351    0.762432    11.00000   -1.20000
AFIX   0
C16   1    0.585721    0.647145    0.499782    11.00000    0.06444    0.05127 =
         0.04279    0.00650    0.01677    0.03400
AFIX  43
H16   2    0.574627    0.662185    0.472171    11.00000   -1.20000
AFIX   0
C1    1    0.309594    0.374526    0.622963    11.00000    0.03911    0.03288 =
         0.05947   -0.00061   -0.00379    0.01510
AFIX  23
H1A   2    0.274056    0.359327    0.598870    11.00000   -1.20000
H1B   2    0.288043    0.369105    0.653678    11.00000   -1.20000
AFIX   0
C7    1    0.495877    0.524383    0.817781    11.00000    0.05613    0.05441 =
         0.04496    0.00941   -0.01063    0.01896
AFIX  43
H7A   2    0.526937    0.521393    0.838181    11.00000   -1.20000
AFIX   0
C8    1    0.458722    0.553296    0.833778    11.00000    0.06244    0.05245 =
         0.04309    0.00333   -0.00144    0.02142
AFIX  43
H8    2    0.465854    0.570352    0.864577    11.00000   -1.20000
AFIX   0
C15   1    0.651067    0.674988    0.515148    11.00000    0.06053    0.05169 =
         0.05880    0.00171    0.02274    0.02821
AFIX  43
H15   2    0.686389    0.710288    0.497751    11.00000   -1.20000
AFIX   0
C14   1    0.666671    0.652697    0.555552    11.00000    0.04412    0.06460 =
         0.06194    0.00378    0.01185    0.02506
AFIX  43
H14   2    0.712553    0.673560    0.565097    11.00000   -1.20000
AFIX   0
C20   1    0.474636    0.298460    0.642066    11.00000    0.07971    0.06020 =
         0.05682    0.00112    0.00418    0.05227
AFIX  43
H20   2    0.515470    0.336930    0.651830    11.00000   -1.20000
AFIX   0
C13   1    0.618258    0.601523    0.582353    11.00000    0.03922    0.06492 =
         0.05738    0.00330    0.00107    0.02944
AFIX  43
H13   2    0.629914    0.586501    0.609731    11.00000   -1.20000
AFIX   0
C23   1    0.353593    0.182939    0.612438    11.00000    0.09894    0.03945 =
         0.05370    0.00527    0.01873    0.03731
AFIX  43
H23   2    0.313115    0.144417    0.602253    11.00000   -1.20000
AFIX   0
C21   1    0.469150    0.235178    0.638902    11.00000    0.10995    0.07809 =
         0.06207    0.01212    0.01464    0.07447
AFIX  43
H21   2    0.506626    0.229997    0.646933    11.00000   -1.20000
AFIX   0
C22   1    0.408848    0.178998    0.623976    11.00000    0.12337    0.04960 =
         0.05766    0.00988    0.02208    0.05673
AFIX  43
H22   2    0.406716    0.136488    0.621883    11.00000   -1.20000
AFIX   0

O1    6    0.616764    0.413455    0.526995    11.00000    0.13604    0.18090 =
         0.17084    0.02354   -0.01790    0.09771
PART 2
AFIX  83
H1BB  2    0.598017    0.371690    0.531899    10.50000   -1.50000
AFIX  83
PART 1
H1AA  2    0.594422    0.374433    0.515751    10.50000   -1.50000
AFIX   0
PART 2
C27B  1    0.599489    0.442111    0.559950    10.50000    0.09481    0.10302 =
         0.04677   -0.01472   -0.00599    0.07434
AFIX 137
H27A  2    0.600155    0.482339    0.547484    10.50000   -1.50000
H27B  2    0.631564    0.455200    0.585755    10.50000   -1.50000
H27C  2    0.553931    0.410056    0.571058    10.50000   -1.50000
AFIX   0

PART 0
O2    6    0.456622    0.279280    0.799108    11.00000    0.13155    0.10716 =
         0.22488    0.04305    0.03880    0.05200
AFIX 147
H2    2    0.470736    0.251763    0.797123    11.00000   -1.20000
AFIX   0
C26   1    0.494336    0.334768    0.768051    11.00000    0.13476    0.11758 =
         0.14584    0.03437    0.02482    0.06338
AFIX 137
H26A  2    0.477626    0.321048    0.736318    11.00000   -1.50000
H26B  2    0.542259    0.348080    0.769428    11.00000   -1.50000
H26C  2    0.488883    0.373074    0.777194    11.00000   -1.50000
AFIX   0

PART 1
S2    7    0.333333    0.666667    0.572240    10.22222    0.03738    0.03738 =
         0.04022    0.00000    0.00000    0.01869
O5    6    0.363857    0.627413    0.593199    10.66667    0.05078    0.05221 =
         0.06250    0.00262   -0.00059    0.02817
PART 0
AFIX   3
H7    2    0.332607    0.546463    0.728279    11.00000    0.05553
AFIX   0

PART 1
CL4   3    0.681377    0.521112    0.777800    10.66667    0.12347    0.13174 =
         0.12167    0.00625   -0.01712    0.06943

O6    6    0.333333    0.666667    0.521587    10.22222    0.08323    0.08323 =
         0.03746    0.00000    0.00000    0.04161
PART 2
S3    7    0.333333    0.666667    0.612165    10.11111    0.04128    0.04128 =
         0.03099    0.00000    0.00000    0.02064

PART 1
C27A  1    0.625802    0.409483    0.568418    10.50000    0.13723    0.11521 =
         0.02535    0.00547   -0.01583    0.09342
AFIX 137
H27D  2    0.674367    0.433909    0.575049    10.50000   -1.50000
H27E  2    0.606609    0.361905    0.577108    10.50000   -1.50000
H27F  2    0.603675    0.429450    0.586309    10.50000   -1.50000
AFIX   0

PART 0
O1AA  6    0.666667    0.333333    0.833333    10.04167    0.16574    0.16574 =
         0.13098    0.00000    0.00000    0.08287

O0AA  6    0.666667    0.333333    0.685782    10.16667    0.23642    0.23642 =
         0.15326    0.00000    0.00000    0.11821
PART -1
C1AA  1    0.666511    0.385938    0.715053    10.16667    0.23605    0.23617 =
         0.15304    0.00013   -0.00004    0.11846

PART 1
C0AA  1    0.333333    0.666667    0.472304    10.22222    0.09116    0.09116 =
         0.00625    0.00000    0.00000    0.04558
H0AA  2    0.340190    0.710595    0.468728    10.66666   -1.20000

PART 2
O3AA  6    0.367880    0.630944    0.617692    10.11111    0.04104    0.04109 =
         0.03048   -0.00038    0.00022    0.02091
O2AA  6    0.365373    0.630601    0.574179    10.22222    0.04126    0.04128 =
         0.03073   -0.00051    0.00029    0.02065
O3    6    0.271560    0.630068    0.650869    10.22222    0.04246    0.04277 =
         0.03231   -0.00026    0.00029    0.01940
C55   1    0.303359    0.587362    0.543884    10.11111    0.04167    0.04172 =
         0.03115   -0.00046    0.00039    0.02028
HKLF 4


REM
REM wR2 = 0.2171, GooF = S = 1.027, Restrained GooF = 1.026 for all data
REM R1 = 0.0708 for 4323 Fo > 4sig(Fo) and 0.1136 for all 6657 data
REM 432 parameters refined using 71 restraints

END

WGHT      0.1025     63.9490

REM Highest difference peak  0.864,  deepest hole -0.766,  1-sigma level  0.093
Q1    1   0.6718  0.4766  0.7653  11.00000  0.05    0.70
Q2    1   0.5731  0.3763  0.7500  11.00000  0.05    0.70
Q3    1   0.7205  0.5595  0.7699  11.00000  0.05    0.62
Q4    1   0.6445  0.3449  0.8336  11.00000  0.05    0.61
Q5    1   0.6470  0.3523  0.6810  11.00000  0.05    0.52
Q6    1   0.7082  0.5255  0.7444  11.00000  0.05    0.49
Q7    1   0.6652  0.3737  0.7855  11.00000  0.05    0.46
Q8    1   0.6745  0.5159  0.7445  11.00000  0.05    0.44
Q9    1   0.5851  0.4085  0.5760  11.00000  0.05    0.40
Q10   1   0.6523  0.5255  0.7612  11.00000  0.05    0.40
;
_shelx_res_checksum                68978
_shelx_hkl_file
;
   0   0  -3    0.37    0.91
   0   0   6  212.67   10.01
   0   0   9   31.70    6.12
   0   0 -12  371.77   18.30
   0   0  12  296.67   17.62
   0   0  12  390.74   18.81
   0   0 -15 2928.43   56.19
   0   0  15 2642.15   57.78
   0   0  15 3177.51   58.35
   0   0 -18  198.06   17.08
   0   0  18  200.19   18.77
   0   0  18  235.27   18.30
   0   0 -21   67.18   13.23
   0   0  21   49.29   12.55
   0   0  21   65.46   12.75
   0   0 -24  635.89   34.34
   0   0  24  617.05   37.31
   0   0  24  721.04   36.16
   0   0 -27   54.16   13.97
   0   0  27   50.23   14.34
   0   0  27   44.25   13.67
   0   0 -30   23.61   10.89
   0   0  30    4.57   11.33
   0   0  30   10.93    8.25
   0   0  33   34.20   14.24
   0   0  33   -2.74    8.86
   0   0  36  120.90   22.97
  -1   0  35   34.74   13.40
   0   1  35   51.82   14.65
   1  -1  35   11.77   14.48
   1  -1  35   42.18   14.07
  -1   0  32    7.31   11.33
  -1   0  32   -3.45    7.81
   0  -1 -32   -1.22    7.85
   0   1  32  -11.91   14.55
   0   1  32   -5.14    8.25
   1  -1  32    3.04   12.35
   1  -1  32   -9.44    6.80
   1   0 -32   -5.38    7.85
  -1   0  29   13.70   12.65
  -1   0  29    7.51    6.87
   0  -1 -29    1.79    6.80
   0   1  29    3.55   10.01
   0   1  29    5.89    7.98
   1  -1  29   25.10   11.26
   1  -1  29    9.51    8.02
   1   0 -29   -3.48    8.49
  -1   0  26   17.76   11.16
  -1   0  26   11.43    8.66
  -1   1 -26   14.44    8.02
   0  -1 -26   20.47    9.23
   0   1  26    7.58    8.52
   0   1  26   30.61   11.10
   1  -1  26   10.89    9.67
   1  -1  26   17.32    8.29
   1   0 -26   15.70   10.15
  -1   0  23   33.05   12.31
  -1   0  23   38.46   11.26
  -1   1 -23   31.46    9.98
   0  -1 -23   42.69   11.06
   0   1  23   32.88   12.25
   0   1  23   31.80   10.11
   1  -1  23   37.99   11.47
   1   0 -23   40.69   12.08
  -1   0  20   58.39   13.46
  -1   0  20   78.48   13.97
  -1   1 -20   63.73   12.41
   0  -1 -20   64.21   12.48
   0   1  20   60.69   13.40
   0   1  20   87.34   14.14
   1  -1  20   82.74   15.36
   1  -1  20   55.95   11.57
   1   0 -20   84.70   15.02
  -1   0  17  441.89   26.52
  -1   0  17  430.42   24.96
  -1   1 -17  457.15   23.65
   0  -1 -17  444.94   23.24
   0   1  17  426.57   25.20
   0   1  17  456.57   23.58
   1  -1  17  393.96   23.78
   1  -1  17  444.56   23.34
  -1   0  14   39.34    9.98
  -1   0  14   47.12    9.81
  -1   1 -14   33.12    7.48
   0  -1 -14   31.76    7.21
   0   1  14   47.39   10.28
   0   1  14   34.61    7.54
   1  -1  14   41.34    9.00
   1  -1  14   30.68    7.54
   1   0 -14   36.70    9.23
  -1   0  11   65.76   10.25
  -1   0  11   66.23    9.74
  -1   1 -11   78.51    8.46
   0  -1 -11   82.17    8.52
   0   1  11   69.08   10.05
   0   1  11   65.32    7.98
   1  -1  11   67.38    9.91
   1  -1  11   73.24    8.25
   1   0 -11   77.87    9.64
  -1   0   8 1745.10   35.59
  -1   0   8 2061.93   37.65
  -1   1  -8 2019.21   32.91
   0  -1  -8 1816.92   32.47
   0  -1  -8 2063.46   32.68
   0   1   8 1927.13   35.18
   1  -1   8 1992.69   40.66
   1   0  -8 2097.79   38.02
  -1   0   5 1348.14   25.27
  -1   1  -5 1276.02   20.70
   0  -1  -5 1212.08   21.48
   0  -1  -5 1391.91   20.97
   0   1   5 1217.49   22.26
   0   1   5 1327.81   20.47
   1  -1   5 1271.14   20.67
   1   0  -5 1194.86   23.75
   1   0  -5 1316.57   25.00
  -1   0  -4    3.79    1.12
  -1   1   4   24.90    4.09
  -1   1   4   32.37    4.70
   0  -1   4   18.88    3.59
   0   1  -4   19.21    3.62
   1  -1  -4   26.42    4.60
   1  -1  -4   33.25    4.70
   1   0   4   22.16    3.04
   1   0   4   24.53    2.44
  -1   0  -7  431.37   13.02
  -1   1   7  415.44   16.68
  -1   1   7  456.07   16.47
   0  -1   7  428.97   16.24
   0   1  -7  445.92   16.44
   1  -1  -7  411.95   16.20
   1  -1  -7  484.99   16.98
   1   0   7  378.09   16.24
   1   0   7  459.25   13.40
  -1   0 -10   89.91    7.98
  -1   1  10   90.66    9.95
  -1   1  10   96.14    9.47
   0  -1  10   89.27    9.78
   0  -1  10   81.36    8.96
   0   1 -10   89.00    9.23
   1  -1 -10   75.20    8.73
   1  -1 -10   97.15    9.54
   1   0  10   84.64    8.83
   1   0  10  103.85    8.46
  -1   0 -13  578.86   21.95
  -1   1  13  527.88   25.03
  -1   1  13  576.56   24.36
   0  -1  13  476.87   23.27
   0  -1  13  598.62   24.96
   0   1 -13  540.36   23.81
   1  -1 -13  587.35   24.69
   1   0  13  524.30   23.07
   1   0  13  577.47   21.85
  -1   0 -16   10.45    5.38
  -1   1  16    6.77    5.95
  -1   1  16    8.42    6.09
   0  -1  16   14.68    6.97
   0  -1  16   11.47    6.46
   0   1 -16    0.58    5.07
   1  -1 -16    9.20    6.46
   1   0  16    2.84    5.48
   1   0  16   14.04    5.89
  -1   0 -19  128.11   13.73
  -1   1  19  115.01   17.79
  -1   1  19  118.70   14.44
   0  -1  19  106.35   17.25
   0  -1  19  144.55   15.73
   0   1 -19  124.96   17.59
   1  -1 -19  120.66   14.92
   1   0  19  132.20   15.19
   1   0  19  139.57   14.24
  -1   0 -22   23.00    8.66
  -1   1  22   21.04   10.79
  -1   1  22   26.25    9.57
   0  -1  22    6.70    8.29
   0  -1  22   30.48    9.74
   0   1 -22   20.67    8.93
   1  -1 -22   18.33    8.39
   1   0  22   18.61    8.93
   1   0  22   15.66    6.80
  -1   0 -25  188.83   19.52
  -1   1  25  192.45   22.39
  -1   1  25  192.65   20.47
   0  -1  25  158.01   24.22
   0  -1  25  199.55   21.24
   0   1 -25  160.78   19.79
   1  -1 -25  159.29   19.32
   1   0  25  179.05   22.26
   1   0  25  171.74   18.40
  -1   0 -28   68.91   14.55
  -1   1  28   58.52   17.86
   0  -1  28   68.43   18.44
   0  -1  28   69.69   18.06
   0   1 -28   50.20   14.04
   1  -1 -28   87.38   17.83
   1   0  28   71.85   17.89
   1   0  28   82.07   15.39
  -1   1  31   19.86   12.89
  -1   1  31   29.16   12.28
   0  -1  31   14.78   12.11
   0  -1  31   19.82   10.66
   1  -1 -31   -4.33    8.02
   1   0  31   18.23   12.65
   1   0  31   10.72   10.42
  -1   1  34    4.57   12.58
  -1   1  34   17.83   10.55
   0  -1  34   -4.63   13.97
   0  -1  34   19.32   11.26
   1   0  34   20.63   13.97
   1   0  34   28.04   11.47
  -1   1  37   -2.20   11.67
   0  -1  37    9.30   12.45
   1   0  37  -23.65   10.05
  -2   1  36    0.47   11.26
   1  -2  36    2.91   11.33
   1   1  36    9.44    9.03
  -2   1  33   -0.07   11.16
  -2   1  33   44.01   13.40
   1  -2  33   -0.85   15.73
   1  -2  33    5.55   10.25
   1   1  33    1.29   16.44
   1   1  33   29.16   10.79
   2  -1 -33   32.78   13.84
  -2   1  30   31.87   14.85
  -2   1  30   17.89   10.76
  -1  -1 -30   38.46   11.57
   1  -2  30   53.35   17.15
   1  -2  30    7.14    9.10
   1   1  30   15.97   14.31
   1   1  30   29.97   10.55
   2  -1 -30   25.03   12.45
  -2   1  27    0.58    8.49
  -2   1  27    4.53    6.53
  -1  -1 -27    1.15    6.90
   1  -2  27   -8.36    7.07
   1  -2  27    9.30    8.83
   1   1  27   20.06   10.39
   1   1  27    2.50    6.06
   2  -1 -27    9.64    8.76
  -2   1  24    9.03    8.02
  -2   1  24   13.73    8.08
  -1  -1 -24   -1.29    5.65
  -1   2 -24    7.54    7.04
   1  -2  24   -0.91    7.17
   1  -2  24    1.32    6.56
   1   1  24    6.70    8.02
   1   1  24    3.28    6.19
   2  -1 -24   13.60    8.86
  -2   1  21   49.49   12.08
  -1  -1 -21   32.54   10.49
  -1   2 -21   32.03   10.05
   1  -2  21   37.99   11.30
   1  -2  21   54.12   12.41
   1   1  21   24.53   10.05
   1   1  21   79.87   13.19
   2  -1 -21   47.05   12.08
  -2   1  18    9.40    6.43
  -2   1  18    7.81    5.95
  -1  -1 -18    9.47    5.65
   1  -2  18   -3.04    3.92
   1  -2  18   -3.11    4.36
   1   1  18    3.69    4.80
   1   1  18   -0.81    3.45
   2  -1 -18    9.00    6.66
  -2   1  15  988.78   37.55
  -2   1  15 1170.41   38.67
  -1  -1 -15 1056.81   30.75
  -1   2 -15 1043.82   34.54
   1  -2  15  975.76   34.98
   1  -2  15 1123.49   35.82
   1   1  15  974.78   34.17
   1   1  15 1193.14   32.58
   2  -1 -15 1130.66   38.19
  -2   1  12    3.62    4.80
  -2   1  12    3.11    4.23
  -1  -1 -12    2.77    2.91
  -1   2 -12   -2.10    3.18
   1  -2  12    4.53    4.06
   1   1  12    1.15    3.75
   1   1  12   -2.94    2.27
   2  -1 -12   -4.53    2.81
  -2   1   9  387.36   18.88
  -2   1   9  424.17   19.08
  -1  -1  -9  425.79   14.28
  -1   2  -9  419.29   17.49
   1  -2   9  392.77   17.02
   1   1   9  372.71   15.87
   1   1   9  419.43   14.21
   2  -1  -9  394.09   18.57
   2  -1  -9  448.52   19.59
  -2   1   6 7148.00   66.57
  -2   1   6 8105.63   70.12
   1   1   6 6929.27   53.14
   2  -1  -6 7346.84   67.01
  -2   1   3 2335.06   29.70
  -2   1   3 2644.52   32.75
   1   1   3 2357.86   22.46
   2  -1  -3 2384.69   30.07
   2  -1  -3 2741.80   33.62
  -1  -1   3   42.52    4.84
  -1   2   3   41.07    4.47
   1  -2  -3   41.88    4.33
   1  -2  -3   18.98    3.11
   1   1  -3   43.37    4.70
  -1  -1   6 3152.98   44.15
  -1   2   6 2951.71   41.30
  -1   2   6 3251.22   41.57
   1  -2  -6 2901.17   40.15
   1  -2  -6 3318.16   40.29
   1   1  -6 3277.84   45.09
   2  -1   6 3087.02   30.24
  -2   1  -9 2163.15   32.58
  -1  -1   9 2015.22   41.20
  -1  -1   9 2141.26   42.22
  -1   2   9 2046.17   40.83
  -1   2   9 2286.01   39.34
   1  -2  -9 2015.46   39.07
   1  -2  -9 2321.22   39.75
   1   1  -9 2274.81   43.67
   2  -1   9 2128.00   33.86
  -2   1 -12  533.63   19.55
  -1  -1  12  499.53   24.12
  -1  -1  12  586.23   25.37
  -1   2  12  510.46   24.05
  -1   2  12  597.50   23.37
   1  -2 -12  520.91   22.70
   1  -2 -12  613.03   23.68
   1   1 -12  557.24   24.66
   2  -1  12  526.66   21.21
   2  -1  12  599.16   20.67
  -2   1 -15   15.39    5.82
  -1  -1  15    8.90    6.16
  -1  -1  15    8.49    5.78
  -1   2  15    6.46    5.34
  -1   2  15    5.78    5.21
   1  -2 -15    6.93    5.21
   1   1 -15    9.00    5.95
   2  -1  15    8.52    5.68
   2  -1  15    8.42    4.91
  -2   1 -18    2.20    4.47
  -1  -1  18   23.81    8.66
  -1  -1  18    3.45    5.75
  -1   2  18   11.33    7.10
  -1   2  18    1.76    5.41
   1  -2 -18    4.80    4.87
   1   1 -18    2.47    5.01
   2  -1  18    1.22    5.21
   2  -1  18    2.77    4.26
  -1  -1  21  116.67   19.35
  -1  -1  21  136.60   16.44
  -1   2  21  106.83   19.01
  -1   2  21  134.36   16.00
   1  -2 -21  102.87   16.00
   1   1 -21   83.79   15.53
   2  -1  21  106.49   17.08
   2  -1  21  121.54   13.94
  -1  -1  24    5.34    6.83
  -1  -1  24   17.12    9.13
  -1   2  24    7.81    9.54
  -1   2  24  -12.52    4.30
   1  -2 -24    3.89    7.81
   1   1 -24    8.76    7.17
   2  -1  24   11.64    7.61
   2  -1  24   -4.06    4.77
  -1  -1  27   10.39    8.52
  -1  -1  27   -7.04    5.78
  -1   2  27    6.06    7.37
   1  -2 -27    8.39    7.65
   1   1 -27    3.62    7.24
   2  -1  27    3.62    7.58
   2  -1  27    9.74    6.77
  -1  -1  30   -6.33    9.44
  -1  -1  30    9.44    9.64
  -1   2  30    5.72   11.23
  -1   2  30   -3.65    8.32
   1  -2 -30   10.55    8.19
   1   1 -30    5.65    8.56
   2  -1  30   -4.97   10.59
   2  -1  30   -4.53    6.06
  -1  -1  33   -2.64   11.64
  -1  -1  33   10.45    8.93
  -1   2  33    9.30   14.68
  -1   2  33    4.50    8.76
   1  -2 -33    5.58    9.54
   2  -1  33   -1.22    7.48
  -1  -1  36   -5.55   10.72
  -1   2  36   24.90   13.84
   2  -1  36   30.07   11.87
  -2   0  37   -3.86   13.73
   0   2  37  -10.99    9.71
   2  -2  37   13.97   11.23
  -2   0  34   45.80   19.79
  -2   0  34   77.36   18.27
   0   2  34   64.78   19.11
   0   2  34   85.38   17.02
   2  -2  34   75.77   20.26
   2  -2  34   76.25   17.22
   2   0 -34   87.99   21.65
  -2   0  31   63.93   16.58
   0  -2 -31   61.80   14.78
   0   2  31   68.81   20.77
   0   2  31   85.55   18.71
   2  -2  31   57.85   18.00
   2  -2  31   58.62   14.78
   2   0 -31   47.73   14.95
  -2   0  28   22.22   12.79
  -2   0  28    6.80    8.83
   0  -2 -28    8.96    7.51
   0   2  28   -0.41    8.63
   0   2  28    7.17    7.34
   2  -2  28    1.25    8.12
   2  -2  28    5.14    7.00
   2   0 -28   -6.29    6.73
  -2   0  25   80.75   18.30
  -2   0  25   84.91   17.39
   0  -2 -25   93.23   16.34
   0   2  25   77.91   17.29
   0   2  25   82.51   15.12
   2  -2  25   59.03   14.51
   2  -2  25   63.09   13.77
   2   0 -25   52.87   13.73
  -2   0  22  172.28   24.69
  -2   0  22  145.56   18.10
   0  -2 -22  200.29   18.40
   0   2  22  188.79   20.63
   0   2  22  192.18   18.03
   2  -2  22  179.46   19.59
   2  -2  22  195.83   18.33
   2   0 -22  165.86   19.62
  -2   0  19   54.43   13.02
  -2   0  19   62.34   12.99
   0  -2 -19   54.60   10.93
   0   2  19   67.86   13.80
   0   2  19   70.77   12.21
   2  -2  19   64.64   13.06
   2  -2  19   65.39   11.67
   2   0 -19   58.35   12.79
  -2   0  16    8.19    6.19
  -2   0  16    6.77    6.16
  -2   2 -16    6.60    5.11
   0  -2 -16    3.55    4.53
   0   2  16   11.37    6.02
   0   2  16   -2.06    3.65
   2  -2  16    2.77    5.45
   2  -2  16    5.85    5.11
   2   0 -16    7.34    5.99
  -2   0  13 1187.93   38.60
  -2   0  13 1392.28   40.59
  -2   2 -13 1319.79   34.03
   0  -2 -13 1207.78   33.52
   0  -2 -13 1366.40   33.86
   0   2  13 1227.13   36.64
   0   2  13 1404.19   34.23
   2  -2  13 1339.44   34.23
   2   0 -13 1289.17   39.27
  -2   0  10 3530.90   58.66
  -2   0  10 4157.49   62.72
   0  -2 -10 3661.00   51.62
   0  -2 -10 4125.43   50.84
   0   2  10 3677.92   55.17
   0   2  10 4268.82   51.65
   2  -2  10 4038.76   51.86
   2   0 -10 4143.29   62.75
  -2   0   7 4169.16   54.90
  -2   0   7 4542.86   57.51
   0  -2  -7 4269.63   48.24
   0  -2  -7 4742.10   45.74
   0   2   7 4282.08   50.44
   0   2   7 4727.02   45.67
   2  -2   7 4259.18   45.70
   2   0  -7 4533.32   57.61
   0  -2  -4  849.48   18.06
   0  -2  -4  929.65   16.68
   0   2   4  822.25   18.23
   2   0  -4  927.76   22.19
  -2   0   1    0.71    0.91
  -2   0   1   -1.15    0.81
   0  -2  -1    0.00    0.81
   0   2   1 1179.91   18.27
   2  -2   1 1244.12   14.41
  -2   0  -2   -0.10    0.37
  -2   2   2   49.52    4.43
   2  -2  -2   50.50    4.50
   2  -2  -2   18.06    3.35
   2   0   2   54.56    2.37
  -2   0  -5    1.39    0.64
  -2   2   5  313.52   13.53
  -2   2   5  336.38   16.58
   0  -2   5  279.01   13.40
   0   2  -5  285.78   13.06
   2  -2  -5  278.37   12.99
   2  -2  -5  332.05   13.80
   2   0   5  313.82    6.19
  -2   0  -8 1189.01   19.72
  -2   2   8 1057.93   29.19
  -2   2   8 1211.78   29.84
   0  -2   8 1180.25   29.77
   0   2  -8 1180.76   29.90
   2  -2  -8 1090.10   29.09
   2  -2  -8 1210.12   29.80
   2   0   8  914.13   24.73
   2   0   8 1183.94   19.72
  -2   0 -11    7.24    3.21
  -2   2  11   13.16    5.85
  -2   2  11   11.84    5.48
   0  -2  11   16.27    5.65
   0   2 -11    7.27    4.67
   2  -2 -11    5.31    4.91
   2  -2 -11    5.95    4.33
   2   0  11    8.56    4.40
   2   0  11   14.11    4.74
  -2   0 -14  321.84   15.97
  -2   2  14  247.31   18.84
  -2   2  14  327.49   20.23
   0  -2  14  285.00   19.35
   0  -2  14  295.79   19.28
   0   2 -14  293.08   19.28
   2  -2 -14  285.34   19.42
   2  -2 -14  324.54   19.92
   2   0  14  285.51   17.83
   2   0  14  322.28   16.03
  -2   0 -17 1012.40   31.39
  -2   2  17  819.07   36.40
  -2   2  17 1028.94   37.75
   0  -2  17  885.74   36.74
   0  -2  17  987.06   37.41
   0   2 -17  960.84   37.14
   2  -2 -17  846.00   42.25
   2   0  17  872.99   33.73
   2   0  17 1037.73   31.66
  -2   0 -20  156.86   14.34
  -2   2  20  153.71   22.36
  -2   2  20  165.18   17.39
   0  -2  20  137.95   16.91
   0  -2  20  154.19   16.71
   0   2 -20  136.16   16.71
   2  -2 -20  156.62   17.12
   2   0  20  133.25   15.87
   2   0  20  161.73   14.95
  -2   0 -23   78.72   13.43
  -2   2  23  106.05   19.96
  -2   2  23   80.51   15.29
   0  -2  23  103.45   19.38
   0  -2  23   91.71   16.51
   0   2 -23   75.33   15.09
   2  -2 -23   85.28   16.10
   2   0  23   76.59   16.24
   2   0  23  104.16   15.22
  -2   2  26   36.26   13.63
  -2   2  26   67.89   15.22
   0  -2  26   46.01   14.04
   0  -2  26   55.04   14.55
   0   2 -26   33.05   12.62
   2  -2 -26   54.26   13.97
   2   0  26   61.46   14.88
   2   0  26   34.44    9.91
  -2   2  29   96.24   21.99
  -2   2  29  107.44   19.79
   0  -2  29   92.32   20.74
   0  -2  29  119.21   21.31
   2  -2 -29   73.95   16.81
   2   0  29  104.19   21.92
   2   0  29  110.52   17.73
  -2   2  32   10.39   12.41
  -2   2  32    1.52   10.22
   0  -2  32    6.22   18.44
   0  -2  32   21.01   13.26
   2  -2 -32   19.82   11.57
   2   0  32    0.24   12.45
   2   0  32   12.28    8.83
  -2   2  35   44.35   15.36
   0  -2  35   37.01   15.22
   2  -2 -35   29.73   13.33
   2   0  35   51.65   18.74
   2   0  35   23.95   12.11
  -3   2  37   -6.80   13.63
   1  -3  37    6.63   11.54
   2   1  37    0.37    8.32
   3  -2 -37   15.22   12.69
  -3   2  34   29.16   11.91
   1  -3  34   12.96   12.75
   1  -3  34   17.89   11.23
   2   1  34    3.25   14.38
   2   1  34   15.36   10.18
   3  -2 -34   19.35   13.36
  -3   2  31   10.28   16.07
  -3   2  31    7.17   10.72
   1  -3  31    6.70   11.70
   1  -3  31    0.91    7.95
   2   1  31   29.87   12.99
   2   1  31   -7.61    6.02
   3  -2 -31   -9.71    8.63
  -3   2  28   20.43   12.85
  -3   2  28   21.92   10.52
   1  -3  28    5.58   12.45
   1  -3  28   45.09   13.90
   2   1  28   55.48   15.80
   2   1  28   33.35   10.25
   3  -2 -28    8.83    9.98
  -3   2  25   16.47   10.49
  -3   2  25   10.39    9.03
  -2  -1 -25    1.18    5.11
   1  -3  25    3.35    6.97
   1  -3  25    5.45    7.58
   2   1  25    6.63    9.10
   2   1  25   13.29    6.87
   3  -2 -25    2.06    6.36
  -3   2  22    9.71    8.36
  -3   2  22   -3.59    5.07
  -2  -1 -22    1.62    4.70
   1  -3  22    8.25    7.98
   1  -3  22    0.91    6.19
   2   1  22    4.84    5.58
   2   1  22    4.87    4.94
   3  -2 -22   -1.18    6.22
  -3   2  19   80.34   15.19
  -3   2  19   92.99   15.46
  -2  -1 -19   89.58   10.69
  -1   3 -19   90.83   14.99
   1  -3  19   71.71   14.61
   1  -3  19   87.55   15.15
   2   1  19   90.29   14.82
   2   1  19   81.52   11.84
   3  -2 -19   73.91   13.60
  -3   2  16    2.30    5.55
  -3   2  16   15.83    7.58
  -2  -1 -16    6.43    4.16
  -1   3 -16    4.80    5.38
   1  -3  16   10.01    6.36
   1  -3  16    6.56    5.45
   2   1  16   14.34    6.66
   2   1  16   15.19    5.28
   3  -2 -16    6.97    5.58
  -3   2  13   38.63    9.64
  -3   2  13   59.64   11.47
  -2  -1 -13   55.95    6.87
  -1   3 -13   60.28   10.62
   1  -3  13   64.68   10.89
   2   1  13   67.32   10.39
   2   1  13   57.91    7.14
   3  -2 -13   58.86   13.43
   3  -2 -13   55.48   10.39
  -3   2  10  197.89   15.12
  -3   2  10  233.78   15.80
  -2  -1 -10  227.46    9.88
   1  -3  10  211.56   14.38
   2   1  10  193.49   11.91
   2   1  10  218.09    9.74
   3  -2 -10  193.19   14.41
   3  -2 -10  196.27   14.65
  -3   2   7  345.25   17.15
  -3   2   7  369.50   17.49
  -2  -1  -7  396.43    9.20
   1  -3   7  394.77   17.18
   2   1   7  339.19   12.38
   2   1   7  396.12    9.27
   3  -2  -7  361.08   17.25
   3  -2  -7  395.04   17.96
  -3   2   4 1214.38   25.68
  -3   2   4 1449.48   29.33
  -2  -1  -4  611.03    9.51
   2   1   4 1218.95   16.98
   3  -2  -4 1276.18   26.45
   3  -2  -4 1442.85   29.29
  -3   2   1  909.02   16.10
  -3   2   1  977.15   20.03
  -2  -1  -1  418.18   10.25
  -1   3  -1  908.58   18.27
   1  -3   1  930.26   18.64
   2   1   1  910.85   14.51
   2   1   1  878.71   14.82
   3  -2  -1  897.48   16.41
   3  -2  -1  989.16   20.16
  -2  -1   2   54.16    5.58
  -1   3   2   60.08    5.72
   1  -3  -2   54.87    5.45
  -2  -1   5 4231.58   53.28
  -1   3   5 3902.57   47.29
   1  -3  -5 4043.43   47.39
   1  -3  -5 4413.64   46.01
   2   1  -5 4294.12   53.28
  -2  -1   8  957.12   28.72
  -2  -1   8 1137.32   31.97
  -1   3   8 1070.65   29.16
  -1   3   8 1127.85   26.72
   1  -3  -8  974.61   26.86
   1  -3  -8 1162.49   27.13
   2   1  -8 1091.18   31.16
   3  -2   8 1045.45   21.82
  -2  -1  11  359.59   20.50
  -2  -1  11  424.88   22.22
  -1   3  11  406.24   20.87
  -1   3  11  459.08   19.69
   1  -3 -11  413.34   20.09
   1  -3 -11  460.46   19.79
   2   1 -11  432.08   22.46
   3  -2  11  419.53   16.61
  -2  -1  14   22.97    8.25
  -2  -1  14   12.18    6.22
  -1   3  14   12.04    6.43
  -1   3  14   13.60    6.39
   1  -3 -14   17.66    6.43
   1  -3 -14   13.63    5.99
   2   1 -14    6.83    6.19
   3  -2  14   21.58    5.68
  -2  -1  17  388.14   25.68
  -2  -1  17  477.07   27.67
  -1   3  17  381.04   25.00
  -1   3  17  515.77   25.40
   1  -3 -17  406.78   23.85
   1  -3 -17  449.27   23.85
   2   1 -17  457.22   27.30
   3  -2  17  445.24   23.85
   3  -2  17  431.88   21.48
  -2  -1  20   96.48   17.79
  -2  -1  20  150.06   17.83
  -1   3  20  154.36   21.95
  -1   3  20  127.60   15.26
   1  -3 -20  153.68   16.27
   2   1 -20  146.20   17.35
   3  -2  20  121.34   14.65
   3  -2  20  118.97   13.56
  -2  -1  23   69.38   16.88
  -2  -1  23   70.23   15.46
  -1   3  23   83.32   17.59
  -1   3  23   83.52   15.83
   1  -3 -23   95.60   16.27
   2   1 -23   89.17   17.86
   3  -2  23   77.40   15.53
   3  -2  23   71.92   12.92
  -2  -1  26   -6.09    6.63
  -2  -1  26    0.41    6.12
  -1   3  26    4.53    8.80
  -1   3  26   10.35    7.37
   1  -3 -26    8.66    7.21
   2   1 -26    5.38    7.71
   3  -2  26   -3.99    7.41
   3  -2  26    3.21    5.34
  -2  -1  29  -13.09    9.47
  -2  -1  29    4.43    7.48
  -1   3  29   -0.37   11.16
  -1   3  29   -4.30    6.46
   1  -3 -29    9.57    8.05
   2   1 -29    4.87    9.40
   3  -2  29    6.56    7.61
   3  -2  29   -2.16    6.43
  -2  -1  32   40.25   16.27
  -2  -1  32   50.71   14.99
  -1   3  32   37.95   15.70
  -1   3  32   34.23   14.07
   1  -3 -32   39.17   13.63
   3  -2  32   31.16   15.59
  -2  -1  35   10.89   11.30
  -1   3  35  -17.32    7.37
   1  -3 -35   -7.88    9.78
   3  -2  35   -8.80   12.69
   3  -2  35   -3.79    8.46
  -3   1  35    5.92   11.60
   1   2  35   26.69   15.53
   1   2  35    8.19   10.05
   2  -3  35   12.52   16.44
   2  -3  35   27.81   10.89
   3  -1 -35   29.13   14.61
  -3   1  32   16.20   12.01
  -3   1  32   35.45   12.92
   1   2  32   17.52   14.65
   1   2  32   39.61   12.14
   2  -3  32   31.93   15.53
   2  -3  32   50.91   13.67
  -3   1  29   -5.89    9.44
  -3   1  29   -6.90    6.53
  -1  -2 -29    8.36    8.39
   1   2  29   10.11   10.93
   1   2  29    0.41    6.83
   2  -3  29   19.01   11.20
   2  -3  29   -9.37    7.41
   3  -1 -29   19.11   10.76
  -3   1  26   84.91   19.48
  -3   1  26   69.96   16.68
  -1  -2 -26   82.98   14.99
   1   2  26   88.29   18.64
   1   2  26   78.82   13.94
   2  -3  26   69.28   17.02
   2  -3  26   73.68   15.26
   3  -1 -26   79.83   17.22
  -3   1  23   -5.58    5.14
  -3   1  23    1.76    5.58
  -1  -2 -23   -0.91    4.94
   1   2  23   -6.16    4.53
   2  -3  23   -0.98    5.24
   3  -1 -23   -0.10    6.80
  -3   1  20   53.24   14.07
  -3   1  20   54.60   13.02
  -1  -2 -20   50.88   10.05
   1   2  20   52.70   13.26
   1   2  20   79.33   12.75
   2  -3  20   54.09   12.69
   2  -3  20   62.24   12.65
   3  -1 -20   64.88   13.84
  -3   1  17  121.54   18.30
  -3   1  17  149.01   16.74
  -1  -2 -17  141.13   12.62
   1   2  17  111.19   16.20
   1   2  17  150.74   13.09
   2  -3  17  107.61   15.56
   2  -3  17  122.63   13.46
   3  -1 -17  130.47   15.43
  -3   1  14  506.54   26.96
  -3   1  14  593.95   28.48
  -1  -2 -14  521.29   20.40
   1   2  14  518.44   24.76
   1   2  14  576.97   21.38
   2  -3  14  574.19   25.00
   3  -1 -14  488.91   27.16
  -3   1  11  495.81   24.12
  -3   1  11  504.20   23.98
  -1  -2 -11  505.56   19.01
  -1  -2 -11  494.70   17.08
   1   2  11  499.64   20.94
   1   2  11  539.82   17.89
   2  -3  11  511.95   21.18
   3  -1 -11  475.01   23.14
   3  -1 -11  559.04   25.17
  -3   1   8 2378.83   45.40
  -3   1   8 2727.66   48.68
  -1  -2  -8 2477.98   35.96
  -1  -2  -8 2841.93   33.39
   1   2   8 2495.30   39.31
   1   2   8 2806.65   33.15
   2  -3   8 2643.43   42.15
   3  -1  -8 2411.95   45.43
   3  -1  -8 2733.48   48.88
  -3   1   5  135.38   10.08
  -3   1   5  144.21   10.76
  -1  -2  -5  131.62    7.78
  -1  -2  -5  168.63    7.07
   1   2   5  125.09    8.19
   3  -1  -5  138.25   10.15
   3  -1  -5  160.04   11.30
  -3   1   2    4.06    2.27
  -3   1   2    5.45    2.71
  -1  -2  -2    4.43    2.16
   1   2   2    3.99    2.33
   2  -3   2    2.67    1.93
   3  -1  -2    4.03    2.44
   3  -1  -2    6.33    2.88
  -3   1  -1  402.65   10.42
  -2   3   1  556.13   14.38
  -1  -2   1  594.76   14.95
  -1  -2   1  531.03   14.68
   1   2  -1  588.47   14.95
   2  -3  -1  568.10   14.65
   3  -1   1  625.88   13.02
  -2   3   4  290.04   13.13
  -1  -2   4  321.74   14.31
   2  -3  -4  285.10   12.96
  -2   3   7 2551.73   43.84
  -2   3   7 2837.33   43.60
  -1  -2   7 2705.47   46.11
   1   2  -7 2696.51   46.14
   2  -3  -7 2629.67   43.84
   2  -3  -7 2850.49   43.81
   3  -1   7 2632.44   26.11
  -2   3  10 2946.29   53.92
  -2   3  10 3493.49   54.53
  -1  -2  10 3235.72   56.66
   1   2 -10 3109.17   55.85
   2  -3 -10 2934.32   52.33
   2  -3 -10 3347.39   53.48
   3  -1  10 3201.49   37.55
  -2   3  13  712.07   30.07
  -2   3  13  814.67   29.57
  -1  -2  13  677.91   29.29
  -1  -2  13  765.96   30.78
   1   2 -13  760.51   30.85
   2  -3 -13  733.05   29.36
   2  -3 -13  740.62   28.42
   3  -1  13  747.59   25.10
   3  -1  13  781.56   22.53
  -2   3  16  687.21   32.75
  -2   3  16  796.10   32.17
  -1  -2  16  702.70   32.88
  -1  -2  16  735.75   33.08
   1   2 -16  716.37   32.64
   2  -3 -16  623.95   29.23
   2  -3 -16  780.17   31.76
   3  -1  16  651.62   27.50
   3  -1  16  767.52   25.64
  -2   3  19  370.79   27.10
  -2   3  19  394.30   24.90
  -1  -2  19  356.51   25.84
  -1  -2  19  438.47   27.94
   1   2 -19  382.59   26.15
   2  -3 -19  398.76   25.17
   3  -1  19  393.86   24.19
   3  -1  19  437.49   21.95
  -2   3  22  264.94   24.93
  -2   3  22  305.23   24.22
  -1  -2  22  280.63   24.76
  -1  -2  22  322.21   25.78
   1   2 -22  321.09   26.28
   2  -3 -22  286.25   23.24
   3  -1  22  277.66   23.14
   3  -1  22  326.88   21.04
  -2   3  25   27.64   11.84
  -2   3  25   44.99   12.52
  -1  -2  25   45.16   14.31
   1   2 -25   59.60   15.15
   2  -3 -25   45.46   13.19
   3  -1  25   57.74   14.72
   3  -1  25   42.69   10.49
  -2   3  28   10.52   11.43
  -2   3  28   -4.09    7.04
  -1  -2  28  -15.56    8.02
  -1  -2  28   29.26   11.16
   1   2 -28    9.23    9.23
   2  -3 -28    0.74    6.66
   3  -1  28   -2.00    8.25
   3  -1  28    5.92    5.78
  -2   3  31    6.49   14.17
  -2   3  31   -9.88    7.04
  -1  -2  31    0.30   11.03
  -1  -2  31    3.11    8.02
   2  -3 -31  -17.46    6.26
   3  -1  31   53.68   18.06
   3  -1  31  -12.52    5.75
  -2   3  34    8.59   17.05
  -2   3  34    8.32    9.23
  -1  -2  34   -8.76   15.12
  -1  -2  34   -7.00    8.93
   2  -3 -34    2.33   10.35
   3  -1  34   10.93   11.87
  -2   3  37   25.40   14.65
  -1  -2  37   22.94   16.41
   2  -3 -37    3.99   14.51
   3  -1  37   45.30   13.84
  -3   0  36  -19.45    9.71
   0   3  36   11.47   10.35
   3  -3  36    9.40   10.15
  -3   0  33    2.37   12.75
  -3   0  33    6.06   10.76
   0  -3 -33   -2.27    7.44
   0   3  33  -28.14   11.74
   0   3  33   11.54    8.25
   3  -3  33   13.26   18.10
   3  -3  33  -16.30    6.46
  -3   0  30   33.86   15.15
  -3   0  30   39.31   14.07
   0  -3 -30   69.89   14.99
   0   3  30   43.87   17.25
   0   3  30   53.41   12.38
   3  -3  30   24.69   14.88
   3  -3  30   51.82   14.11
   3   0 -30   47.43   16.91
  -3   0  27   16.44   12.58
  -3   0  27    4.57    8.12
   0  -3 -27   30.34   10.11
   0   3  27    7.14   10.69
   0   3  27   34.81   10.89
   3  -3  27   28.31   11.50
   3  -3  27   30.65   10.42
   3   0 -27   23.65   12.11
  -3   0  24   20.03   11.30
   0  -3 -24   13.56    7.95
   0   3  24   29.80   11.94
   0   3  24   11.81    7.34
   3  -3  24   24.90    9.00
   3   0 -24   14.99   10.01
  -3   0  21   64.37   15.76
  -3   0  21   56.90   14.04
   0  -3 -21   54.50   17.73
   0   3  21   58.22   14.48
   0   3  21   71.85   12.96
   3  -3  21   61.53   13.80
   3  -3  21   53.82   11.43
   3   0 -21   52.74   13.50
  -3   0  18   81.39   16.10
  -3   0  18  137.17   19.35
   0  -3 -18  100.81   12.01
   0   3  18   84.40   15.22
   0   3  18  104.70   12.35
   3  -3  18   96.71   14.78
   3  -3  18   99.52   12.28
   3   0 -18   84.26   15.39
  -3   0  15    7.78    6.49
  -3   0  15   12.82    7.65
   0  -3 -15   15.87    6.12
   0  -3 -15   19.45    6.09
   0   3  15    9.91    6.60
   0   3  15    8.25    4.94
   3  -3  15    9.88    5.11
   3   0 -15   13.87    7.00
  -3   0  12  154.32   14.95
  -3   0  12  162.07   15.32
   0  -3 -12  144.88   12.11
   0  -3 -12  166.20   11.84
   0   3  12  132.57   12.92
   0   3  12  156.28   11.64
   3  -3  12  143.50   11.57
   3   0 -12  169.10   15.32
  -3   0   9 2119.51   45.50
  -3   0   9 2485.49   49.73
   0  -3  -9 2249.00   40.19
   0  -3  -9 2538.09   38.36
   0   3   9 2298.26   43.10
   0   3   9 2556.09   38.46
   3  -3   9 2402.95   39.27
   3   0  -9 2431.27   49.35
  -3   0   6 1554.45   33.76
  -3   0   6 1930.18   39.17
   0  -3  -6 1758.53   31.63
   0  -3  -6 1947.77   29.50
   0   3   6 1744.19   32.75
   3   0  -6 1626.37   34.57
   3   0  -6 1860.66   38.56
  -3   0   3   56.93    6.73
   0  -3  -3   53.68    6.02
   0   3   3   64.00    8.76
   3   0  -3   54.02    6.09
   3   0  -3   59.33    6.90
  -3   0   0   42.42    3.42
  -3   0   0   46.95    3.42
  -3   0   0   46.45    4.63
  -3   3   0   49.22    4.33
   0  -3   0   43.98    4.94
   0   3   0   40.12    4.53
   3  -3   0   39.21    4.26
   3   0   0   43.43    3.72
   3   0   0   40.29    4.33
  -3   0  -3  238.76    5.85
  -3   3   3  199.85   11.10
  -3   3   3  239.16   12.35
   3  -3  -3  215.92   11.10
   3   0   3  235.54    5.78
  -3   3   6   36.70    7.54
  -3   3   6   51.01    8.15
   0  -3   6   44.38    7.31
   3  -3  -6   37.55    7.31
   3  -3  -6   50.20    8.66
  -3   3   9  701.28   26.35
  -3   3   9  796.58   26.96
   0  -3   9  744.38   26.52
   0   3  -9  764.57   27.13
   3  -3  -9  691.78   25.81
   3  -3  -9  781.52   26.86
   3   0   9  607.34   20.26
   3   0   9  776.48   14.44
  -3   0 -12   82.37    6.90
  -3   3  12   67.69   12.01
  -3   3  12   89.71   13.06
   0  -3  12   93.26   11.43
   0   3 -12   90.59   12.75
   3  -3 -12   83.52   12.82
   3  -3 -12   98.78   11.50
   3   0  12   84.54    8.80
   3   0  12   89.17    7.24
  -3   0 -15   59.50    7.37
  -3   3  15   60.99   12.48
  -3   3  15   54.29   11.54
   0  -3  15   54.06   11.54
   3  -3 -15   34.10    9.47
   3  -3 -15   49.93   11.23
   3   0  15   45.13    9.27
   3   0  15   49.32    7.65
  -3   0 -18   20.84    5.82
  -3   3  18   19.86    9.40
  -3   3  18   23.68    8.46
   0  -3  18   24.86    9.30
   0  -3  18   25.57    8.83
   0   3 -18   26.08    8.63
   3  -3 -18   18.03    8.63
   3  -3 -18   23.07    8.63
   3   0  18   15.59    6.73
   3   0  18   31.83    7.00
  -3   0 -21  168.77   14.68
  -3   3  21  158.82   24.02
  -3   3  21  193.53   20.06
   0  -3  21  142.41   21.28
   0  -3  21  173.16   18.94
   0   3 -21  186.36   19.99
   3  -3 -21  144.68   17.56
   3   0  21  154.19   17.22
   3   0  21  177.56   14.65
  -3   3  24   65.56   16.64
  -3   3  24   72.29   15.66
   0  -3  24   49.76   14.85
   0  -3  24   67.69   15.32
   0   3 -24   71.00   14.95
   3  -3 -24   80.92   16.30
   3   0  24   44.42   13.70
   3   0  24   57.07   11.26
  -3   3  27   -4.33    9.88
  -3   3  27   -1.62    7.44
   0  -3  27   -6.26    7.21
   0  -3  27  -12.31    4.74
   3  -3 -27  -12.79    6.66
   3   0  27    6.87    7.81
   3   0  27   10.28    6.77
  -3   3  30   -1.25   12.72
  -3   3  30    2.47    8.66
   0  -3  30  -11.47    7.58
   0  -3  30   10.11    8.59
   3  -3 -30   -8.52    7.68
   3   0  30    5.38   10.35
   3   0  30    3.38    6.53
  -3   3  33    3.48   11.74
  -3   3  33   -3.79    8.93
   0  -3  33   10.11   12.14
   0  -3  33   21.48   10.99
   3  -3 -33   18.88   12.79
   3   0  33   -3.62   12.79
   3   0  33   -3.38    7.24
  -3   3  36   11.20   12.55
   0  -3  36   14.34   11.94
   3  -3 -36   12.18   11.91
   3   0  36  -11.57   17.05
  -4   3  35    5.18   10.69
   1  -4  35   37.68   12.96
   3   1  35   -1.86   14.00
   3   1  35   18.77    8.05
   4  -3 -35   13.84   13.13
  -4   3  32   -5.85   12.11
  -4   3  32   11.30    9.17
   1  -4  32   -2.77   15.53
   1  -4  32  -14.85    7.04
   3   1  32  -22.94   10.49
   3   1  32   -4.03    5.45
  -4   3  29   -1.69   11.57
  -4   3  29    4.74    8.49
   1  -4  29   14.48   11.77
   1  -4  29   -4.06    7.75
   3   1  29   19.62   10.39
   3   1  29    0.07    6.60
   4  -3 -29    9.47    8.63
  -4   3  26   77.36   19.72
  -4   3  26  109.16   21.24
   1  -4  26   75.57   17.49
   1  -4  26  112.71   20.57
   3   1  26   72.53   16.34
   3   1  26  115.66   13.67
   4  -3 -26   53.58   14.95
  -4   3  23  306.99   28.18
  -4   3  23  375.83   28.79
  -3  -1 -23  310.23   19.45
   1  -4  23  335.91   27.84
   1  -4  23  346.67   26.89
   3   1  23  335.44   25.84
   3   1  23  357.25   20.74
   4  -3 -23  351.47   28.01
  -4   3  20  198.23   22.77
  -4   3  20  239.50   22.12
  -3  -1 -20  177.29   13.63
   1  -4  20  160.55   18.84
   1  -4  20  181.69   18.98
   3   1  20  170.66   17.25
   3   1  20  192.28   14.31
   4  -3 -20  185.51   19.99
  -4   3  17  288.48   23.34
  -4   3  17  309.12   22.87
  -3  -1 -17  323.56   15.87
   1  -4  17  294.74   21.51
   3   1  17  284.02   19.48
   3   1  17  324.00   15.90
   4  -3 -17  296.40   22.63
   4  -3 -17  306.38   23.04
  -4   3  14 1062.49   39.78
  -4   3  14 1203.22   40.76
  -3  -1 -14 1100.25   24.25
   1  -4  14 1119.22   38.02
   3   1  14 1008.81   31.16
   3   1  14 1127.27   30.01
   4  -3 -14 1011.21   37.82
   4  -3 -14 1013.04   46.55
  -4   3  11   21.38    7.44
  -4   3  11   33.90    8.46
  -3  -1 -11   32.20    3.99
   1  -4  11   28.31    7.85
   3   1  11   24.42    5.95
   3   1  11   41.47    4.43
   4  -3 -11   22.63    7.65
   4  -3 -11   36.23    8.49
  -4   3   8  107.40   11.13
  -4   3   8  120.80   11.84
  -3  -1  -8    4.30    1.01
   1  -4   8   99.52   10.32
   3   1   8   91.54    6.97
   4  -3  -8  112.31   11.23
   4  -3  -8  110.41   11.33
  -4   3   5  302.99   15.56
  -4   3   5  321.19   16.71
   3   1   5  296.87    9.07
   4  -3  -5  315.00   15.80
   4  -3  -5  344.54   17.29
  -4   3   2  197.55   12.11
  -4   3   2  253.71   13.02
  -3  -1  -2  234.87    6.66
  -3  -1  -2  220.49    8.22
  -1   4  -2  236.02   11.57
   1  -4   2  237.57   11.67
   3   1   2  244.47    8.29
   3   1   2  225.66    8.29
   4  -3  -2  217.31   10.76
   4  -3  -2  247.96   12.89
  -4   3  -1 4628.41   27.91
  -3  -1   1 4534.94   49.76
  -1   4   1 4542.66   48.58
   1  -4  -1 4797.85   49.93
   3   1  -1 4780.09   48.88
   4  -3   1 4718.02   33.66
  -3  -1   4 1447.42   30.21
  -3  -1   4 1636.96   34.10
  -1   4   4 1509.09   30.82
   1  -4  -4 1566.83   31.02
   3   1  -4 1607.87   33.86
  -3  -1   7  127.70   11.30
  -3  -1   7  153.48   12.82
  -1   4   7  134.77   11.47
   1  -4  -7  136.66   11.10
   1  -4  -7  152.26   10.59
   3   1  -7  122.93   11.70
  -3  -1  10   24.69    7.00
  -3  -1  10   18.98    7.14
  -1   4  10   33.66    8.29
  -1   4  10   32.24    6.73
   1  -4 -10   34.03    7.41
   1  -4 -10   37.51    6.90
   3   1 -10   37.82    8.80
   4  -3  10   27.84    5.48
  -3  -1  13  368.42   23.10
  -3  -1  13  395.01   24.12
  -1   4  13  358.91   21.58
  -1   4  13  442.70   20.84
   1  -4 -13  394.26   21.14
   1  -4 -13  447.41   21.04
   3   1 -13  338.11   27.30
   4  -3  13  391.49   17.76
  -3  -1  16  757.57   35.59
  -3  -1  16  969.54   39.61
  -1   4  16  846.88   35.82
  -1   4  16  960.44   33.25
   1  -4 -16  757.00   37.95
   1  -4 -16  926.61   32.64
   3   1 -16  890.79   38.46
   4  -3  16  931.34   30.11
  -3  -1  19  456.03   30.38
  -3  -1  19  515.97   31.70
  -1   4  19  516.04   30.85
  -1   4  19  567.26   28.11
   1  -4 -19  426.03   25.61
   3   1 -19  485.83   30.85
   4  -3  19  401.20   24.15
   4  -3  19  495.14   24.39
  -3  -1  22  483.09   33.83
  -3  -1  22  550.31   35.01
  -1   4  22  459.31   31.83
  -1   4  22  566.04   30.34
   1  -4 -22  505.05   28.72
   3   1 -22  518.27   34.23
   4  -3  22  494.29   29.90
   4  -3  22  536.10   27.47
  -3  -1  25   -0.81    8.15
  -3  -1  25   18.06   10.59
  -1   4  25  -14.78    6.63
  -1   4  25    9.57    6.70
   1  -4 -25   11.33    8.69
   3   1 -25   14.55    9.07
   4  -3  25   11.50    8.02
   4  -3  25    9.57    6.70
  -3  -1  28   38.09   15.97
  -3  -1  28   78.68   17.52
  -1   4  28   82.10   18.98
  -1   4  28   79.33   15.49
   1  -4 -28   70.06   15.29
   3   1 -28   70.26   18.54
   4  -3  28   73.44   16.91
   4  -3  28   68.06   14.11
  -3  -1  31    2.67   12.96
  -3  -1  31   21.14   13.09
  -1   4  31   35.65   14.41
  -1   4  31   16.95    9.03
   1  -4 -31  -15.09    6.87
   3   1 -31    4.84    9.81
   4  -3  31    2.84   11.26
   4  -3  31   13.67    9.07
  -3  -1  34   33.12   12.75
  -1   4  34    7.34   11.60
  -1   4  34   -2.37    9.37
   1  -4 -34   11.94    9.57
   4  -3  34    6.19   14.51
   4  -3  34    8.69    7.48
  -3  -1  37   -4.26   13.43
   4  -3  37    4.43   10.11
  -4   2  36  -17.15   10.82
   2  -4  36    3.89   11.43
   4  -2 -36    1.39   11.70
  -4   2  33  -21.04   12.08
  -4   2  33   -2.30    9.88
   2  -4  33    9.57   12.72
   2  -4  33    3.89    8.86
   2   2  33   -2.74    6.16
   4  -2 -33  -22.53   12.62
  -4   2  30   33.42   18.81
  -4   2  30   23.92   12.38
   2  -4  30   29.53   14.34
   2  -4  30   46.75   14.04
   2   2  30   14.65   13.80
   2   2  30   21.04    8.36
   4  -2 -30   23.85   13.77
  -4   2  27   16.03   13.02
  -4   2  27   58.79   15.80
  -2  -2 -27   63.77   12.52
   2  -4  27   37.38   14.72
   2  -4  27   38.60   18.50
   2   2  27   52.70   16.00
   2   2  27   62.07   12.38
   4  -2 -27   61.53   16.37
  -4   2  24   16.91   10.93
  -4   2  24    5.18   10.08
  -2  -2 -24    9.20    6.90
   2  -4  24    7.58    7.88
   2  -4  24   19.52    9.20
   2   2  24    6.02    7.58
   2   2  24    8.15    6.53
   4  -2 -24    8.83    8.66
  -4   2  21  122.42   21.14
  -4   2  21  160.82   22.73
  -2  -2 -21  130.68   13.23
   2  -4  21  114.61   19.05
   2  -4  21  142.92   16.85
   2   2  21  131.45   19.62
   2   2  21  133.08   13.23
   4  -2 -21  152.77   19.05
  -4   2  18  360.70   27.03
  -4   2  18  372.14   26.01
  -2  -2 -18  405.15   19.52
   2  -4  18  397.81   24.73
   2   2  18  343.11   23.04
   2   2  18  375.83   18.98
   4  -2 -18  360.84   25.95
  -4   2  15   91.67   15.29
  -4   2  15  100.16   15.83
  -2  -2 -15   89.51    8.63
   2  -4  15  104.39   14.92
   2   2  15   73.78   12.01
   2   2  15  113.12    9.71
   4  -2 -15   75.88   13.67
   4  -2 -15   64.68   12.45
  -4   2  12   24.90    8.46
  -4   2  12   21.89    7.61
  -2  -2 -12   35.72    5.75
   2  -4  12   33.46    8.12
   2   2  12   34.77    7.92
   4  -2 -12   33.35    9.10
  -4   2   9   40.66    8.59
  -4   2   9   28.25    7.81
  -2  -2  -9   33.29    5.18
  -2  -2  -9   37.04    4.26
   2  -4   9   45.36    8.15
   2   2   9   28.42    5.78
   4  -2  -9   41.78    8.90
   4  -2  -9   48.71    9.57
  -4   2   6 1401.28   32.88
  -4   2   6 1653.40   37.04
  -2  -2  -6 1460.75   22.56
  -2  -2  -6 1700.18   19.65
   2   2   6 1352.80   26.55
   4  -2  -6 1433.08   33.42
   4  -2  -6 1676.60   37.62
  -4   2   3 1498.64   27.74
  -4   2   3 1703.46   32.95
  -2  -2  -3 1511.22   21.72
   2  -4   3 1602.59   27.64
   2   2   3 1563.01   23.85
   4  -2  -3 1412.85   27.37
   4  -2  -3 1646.83   32.27
  -4   2   0 4003.88   28.08
  -4   2   0 4481.19   44.86
  -2  -2   0 4356.20   41.41
  -2  -2   0 4081.18   41.81
  -2   4   0 4044.51   52.77
   2  -4   0 4246.73   44.69
   2   2   0 4280.56   41.95
   4  -2   0 4139.36   32.17
  -2  -2   3  461.78   17.46
  -2   4   3  441.01   16.44
   2   2  -3  467.26   17.59
  -2  -2   6  218.49   14.24
  -2   4   6  219.31   13.67
   2  -4  -6  232.13   13.80
   2  -4  -6  254.49   13.73
  -2  -2   9    5.51    4.77
  -2   4   9    6.56    4.77
  -2   4   9    8.83    4.77
   2  -4  -9    6.56    4.63
   2  -4  -9   11.06    4.36
   2   2  -9    4.30    5.04
   4  -2   9    5.24    2.50
  -2  -2  12 1714.66   46.21
  -2  -2  12 1958.96   49.73
  -2   4  12 1897.60   47.73
  -2   4  12 2013.09   44.69
   2  -4 -12 1717.13   43.77
   2  -4 -12 2062.61   45.33
   2   2 -12 1983.29   50.30
   4  -2  12 1937.52   33.56
  -2  -2  15    4.53    5.72
  -2  -2  15   37.01   10.05
  -2   4  15   13.33    7.27
  -2   4  15   27.47    7.92
   2  -4 -15   12.14    6.60
   2  -4 -15   30.85    8.42
   2   2 -15   18.88    7.78
   4  -2  15   17.25    6.09
   4  -2  15   24.39    5.85
  -2  -2  18  217.88   20.67
  -2  -2  18  264.60   22.09
  -2   4  18  205.47   20.06
  -2   4  18  248.63   19.59
   2  -4 -18  196.91   18.50
   2  -4 -18  242.65   19.28
   2   2 -18  209.06   20.50
   4  -2  18  215.28   17.25
   4  -2  18  229.49   15.59
  -2  -2  21    4.60    9.27
  -2  -2  21   14.14    9.37
  -2   4  21   19.28   11.60
  -2   4  21   13.29    7.14
   2  -4 -21    0.34    5.89
   2   2 -21   14.21    8.59
   4  -2  21   -0.51    5.01
   4  -2  21    9.81    6.22
  -2  -2  24  437.66   33.15
  -2  -2  24  473.59   34.06
  -2   4  24  450.42   33.39
  -2   4  24  467.03   30.21
   2  -4 -24  455.46   29.77
   2   2 -24  464.52   33.59
   4  -2  24  431.13   29.40
   4  -2  24  466.42   25.84
  -2  -2  27   21.89   12.55
  -2  -2  27   36.23   14.11
  -2   4  27   30.61   13.40
  -2   4  27   34.06   12.25
   2  -4 -27   44.21   13.43
   2   2 -27   24.49   12.65
   4  -2  27   31.39   11.47
   4  -2  27   43.20   10.62
  -2  -2  30   22.06   13.46
  -2  -2  30   31.43   13.16
  -2   4  30   19.18   12.69
  -2   4  30   10.66    8.42
   2  -4 -30    9.54    8.66
   2   2 -30   15.66   11.57
   4  -2  30    4.74    8.63
   4  -2  30   21.79    7.81
  -2  -2  33    5.24   10.86
  -2  -2  33    5.78   10.69
  -2   4  33   -0.17   14.99
  -2   4  33    4.60    8.22
   2  -4 -33   19.69   11.30
   4  -2  33    0.95   12.69
   4  -2  33   12.55    8.29
  -2  -2  36   -7.95   11.54
  -2   4  36    9.98   10.79
   4  -2  36   -6.19   11.91
   4  -2  36   -4.97    8.12
  -4   1  37   26.22   15.46
   3  -4  37   -1.79   11.33
   4  -1 -37   -2.20   13.36
  -4   1  34   11.16   12.65
   1   3  34    0.03   14.55
   3  -4  34   13.13   16.51
   3  -4  34   19.28   11.67
   4  -1 -34    7.85   11.13
  -4   1  31   11.81   11.26
  -4   1  31    2.23   10.42
  -1  -3 -31    6.09    7.78
   1   3  31   10.32   11.74
   1   3  31   10.22    6.70
   3  -4  31   19.89   13.16
   3  -4  31    9.07    8.52
   4  -1 -31    7.58   11.40
  -4   1  28   45.09   16.24
  -4   1  28   35.11   12.25
  -1  -3 -28   51.96   12.25
   1   3  28   56.42   16.44
   1   3  28   58.96   12.38
   3  -4  28   47.73   14.21
   3  -4  28   49.29   13.46
   4  -1 -28   63.73   17.59
  -4   1  25    4.94    8.56
  -4   1  25    3.42    8.66
  -1  -3 -25    2.27    5.89
   1   3  25    5.89    9.03
   1   3  25    6.39    5.89
   3  -4  25    2.74    8.36
   3  -4  25    2.57    6.12
   4  -1 -25   25.74   11.50
  -4   1  22   14.65    9.03
  -4   1  22    6.87    7.71
  -1  -3 -22    7.98    6.29
   1   3  22   14.00    8.76
   1   3  22   11.94    6.43
   3  -4  22   15.59    7.95
   3  -4  22   19.96    8.76
   4  -1 -22    9.10    8.63
  -4   1  19   22.66   10.18
  -4   1  19   60.69   14.11
  -1  -3 -19   28.38    7.65
   1   3  19   40.53   11.40
   1   3  19   31.49    8.02
   3  -4  19   26.01    9.10
   4  -1 -19   44.08   12.41
  -4   1  16  116.33   17.83
  -4   1  16  124.15   18.06
  -1  -3 -16  123.47   11.54
   1   3  16  129.42   14.17
   1   3  16  132.64   11.84
   3  -4  16  135.78   13.73
   4  -1 -16  156.55   16.85
  -4   1  13 1257.00   41.88
  -4   1  13 1540.21   46.01
  -1  -3 -13 1255.25   32.68
  -1  -3 -13 1521.40   32.58
   1   3  13 1363.19   38.39
   1   3  13 1465.92   31.93
   3  -4  13 1426.95   38.06
   4  -1 -13 1464.67   56.32
  -4   1  10  649.22   27.37
  -4   1  10  776.35   30.04
  -1  -3 -10  685.52   21.99
  -1  -3 -10  775.91   20.43
   1   3  10  684.81   24.15
   3  -4  10  734.10   25.00
   4  -1 -10  667.18   27.50
   4  -1 -10  687.11   28.35
  -4   1   7  492.80   21.04
  -4   1   7  533.87   22.56
  -1  -3  -7  493.11   16.85
  -1  -3  -7  593.95   15.70
   1   3   7  516.62   18.54
   4  -1  -7  489.05   20.94
   4  -1  -7  558.02   23.27
  -4   1   4  512.86   19.72
  -1  -3  -4  466.96   15.19
   1   3   4  461.51   16.34
   4  -1  -4  431.68   16.88
   4  -1  -4  520.00   19.82
  -4   1   1   53.41    4.94
  -4   1   1   71.11    8.42
  -3   4  -1   66.30    5.85
  -1  -3  -1   62.89    6.26
   3  -4   1   60.75    5.68
   4  -1  -1   65.49    5.72
   4  -1  -1   62.48    6.66
  -4   1  -2 1337.89   20.43
  -3   4   2 1284.61   26.08
  -1  -3   2 1277.91   26.52
  -1  -3   2 1242.09   27.40
   3  -4  -2 1257.11   26.08
   4  -1   2 1370.80   20.70
  -3   4   5 2649.83   43.50
  -1  -3   5 2635.25   44.99
   1   3  -5 2656.46   45.23
   3  -4  -5 2638.02   43.43
   3  -4  -5 2859.73   45.06
   4  -1   5 2827.32   21.99
  -3   4   8  974.58   30.34
  -3   4   8 1066.32   30.41
  -1  -3   8  962.09   30.68
   1   3  -8 1030.02   31.76
   3  -4  -8 1019.36   30.61
   3  -4  -8 1092.30   30.85
   4  -1   8 1003.43   14.82
  -3   4  11  438.17   23.14
  -3   4  11  531.43   24.05
  -1  -3  11  489.39   24.42
   1   3 -11  513.34   25.24
   3  -4 -11  433.74   22.56
   3  -4 -11  489.18   23.07
   4  -1  11  486.95   13.87
  -3   4  14  363.88   23.48
  -3   4  14  430.19   23.71
  -1  -3  14  406.61   24.53
   1   3 -14  384.28   23.98
   3  -4 -14  331.65   21.95
   3  -4 -14  379.51   22.53
   4  -1  14  325.52   16.95
   4  -1  14  409.48   15.63
  -3   4  17  722.42   35.42
  -3   4  17  855.16   35.45
  -1  -3  17  716.44   34.77
  -1  -3  17  795.12   36.16
   1   3 -17  736.02   35.18
   3  -4 -17  701.86   33.12
   3  -4 -17  808.65   34.81
   4  -1  17  726.62   29.06
   4  -1  17  813.12   25.24
  -3   4  20    7.65    8.80
  -3   4  20   11.16    8.29
  -1  -3  20   16.78    9.34
  -1  -3  20   24.56    9.71
   1   3 -20    7.71    7.24
   3  -4 -20    9.78    7.41
   3  -4 -20   15.05    8.25
   4  -1  20    8.76    6.87
   4  -1  20   19.69    6.22
  -3   4  23  125.13   22.16
  -3   4  23  140.76   20.97
  -1  -3  23  125.74   21.48
  -1  -3  23  160.58   23.34
   1   3 -23  114.64   19.65
   3  -4 -23  139.57   20.57
   4  -1  23  126.41   18.64
   4  -1  23  129.29   13.77
  -3   4  26   -1.29    8.49
  -3   4  26   56.80   15.12
  -1  -3  26   13.97   10.39
  -1  -3  26   17.39   10.82
   1   3 -26   18.33   10.59
   3  -4 -26   13.36    9.51
   4  -1  26   37.51   12.65
   4  -1  26   34.34    9.17
  -3   4  29   80.37   21.95
  -3   4  29   89.54   17.73
  -1  -3  29   69.92   19.25
  -1  -3  29   42.12   14.75
   3  -4 -29   99.15   19.45
   4  -1  29   65.86   15.22
   4  -1  29   76.65   14.31
  -3   4  32    5.95   11.26
  -3   4  32    8.25   10.11
  -1  -3  32    3.04   10.89
  -1  -3  32   17.59   12.08
   3  -4 -32   20.87   11.10
   4  -1  32   14.34   13.87
   4  -1  32   32.07    9.57
  -3   4  35    5.65   11.20
  -1  -3  35    9.78   11.67
   3  -4 -35   17.79   11.30
   4  -1  35    5.24   14.00
   4  -1  35    7.17    7.98
   0  -4 -35   53.41   15.66
   4  -4  35   48.91   19.82
   4  -4  35   47.05   13.19
   4   0 -35   35.05   18.17
  -4   0  32   41.91   15.87
  -4   0  32   54.29   17.52
   0  -4 -32   44.96   13.13
   0   4  32   49.63   28.79
   4  -4  32   10.11   13.80
   4  -4  32   42.52   12.92
   4   0 -32   35.21   15.93
  -4   0  29  110.52   23.10
  -4   0  29  135.68   24.46
   0  -4 -29  109.09   18.40
   0   4  29  107.47   22.50
   0   4  29  147.96   20.30
   4  -4  29  118.63   22.46
   4  -4  29  103.01   17.96
   4   0 -29   91.94   21.45
  -4   0  26   20.57   12.18
  -4   0  26   30.07   12.08
   0  -4 -26   38.36   10.79
   0   4  26    3.86   10.05
   0   4  26   29.16    9.61
   4  -4  26   31.32   12.14
   4  -4  26   29.87   10.59
   4   0 -26   29.19   11.77
  -4   0  23  192.04   22.90
  -4   0  23  238.01   24.63
   0  -4 -23  248.63   20.33
   0   4  23  218.76   23.51
   0   4  23  242.71   19.59
   4  -4  23  225.39   22.09
   4  -4  23  249.82   20.97
   4   0 -23  228.10   24.80
  -4   0  20  827.16   42.01
  -4   0  20  963.45   44.38
   0  -4 -20 1017.81   36.13
   0   4  20  868.43   40.32
   0   4  20 1056.98   36.64
   4  -4  20  872.01   36.97
   4  -4  20  999.10   37.01
   4   0 -20  961.21   44.55
  -4   0  17 1242.93   47.39
  -4   0  17 1509.46   51.32
   0  -4 -17 1094.23   42.89
   0  -4 -17 1410.11   39.04
   0   4  17 1253.86   44.01
   0   4  17 1426.28   39.10
   4  -4  17 1342.42   39.51
   4   0 -17 1348.78   48.95
  -4   0  14  569.96   29.80
  -4   0  14  584.85   30.07
   0  -4 -14  520.27   23.92
   0  -4 -14  610.08   23.61
   0   4  14  531.30   26.45
   0   4  14  600.75   23.37
   4  -4  14  613.40   24.76
   4   0 -14  519.02   28.69
  -4   0  11  241.63   18.03
  -4   0  11  304.75   20.47
   0  -4 -11  241.97   15.43
   0  -4 -11  322.95   15.73
   0   4  11  275.39   17.35
   4  -4  11  273.73   15.39
   4   0 -11  346.46   21.62
  -4   0   8   15.59    6.06
  -4   0   8   20.26    6.56
   0  -4  -8   14.95    5.14
   0  -4  -8   16.24    4.47
   0   4   8   17.25    5.48
   4   0  -8    9.61    5.58
  -4   0   5   51.99    8.49
  -4   0   5   55.14    8.83
   0  -4  -5   44.96    6.90
   0   4   5   62.68    9.00
   4   0  -5   43.50    7.61
   4   0  -5   42.42    7.51
  -4   0   2   68.67    7.71
   0  -4  -2   69.48    8.05
   0   4   2   63.83    7.37
   4  -4   2   61.97    5.48
   4   0  -2   54.94    7.17
   4   0  -2   73.34    7.88
  -4   0  -1    1.96    1.45
  -4   0  -1    1.39    1.12
  -4   0  -1    1.25    2.33
  -4   4   1    4.60    4.03
   0  -4   1    1.39    3.04
   0   4  -1    4.30    3.45
   4  -4  -1    3.55    3.48
   4   0   1    0.20    1.73
   4   0   1    2.50    2.03
   4   0   1    1.76    2.23
  -4   0  -4 1074.03   13.84
  -4   4   4  971.13   26.01
  -4   4   4 1056.20   28.82
   4  -4  -4  965.65   26.25
   4  -4  -4 1105.76   29.50
   4   0   4 1002.28   13.40
  -4   4   7 1359.87   35.11
  -4   4   7 1670.62   38.90
   0  -4   7 1508.48   37.41
   4  -4  -7 1491.16   36.70
   4  -4  -7 1704.61   39.68
   4   0   7 1351.62   16.41
  -4   4  10  436.38   22.77
  -4   4  10  478.87   23.24
   0  -4  10  453.63   23.10
   4  -4 -10  448.69   22.87
   4  -4 -10  467.26   22.97
   4   0  10  496.22    9.64
  -4   4  13  191.43   17.39
  -4   4  13  219.07   17.86
   0  -4  13  227.25   18.20
   0   4 -13  186.63   17.32
   4  -4 -13  215.85   17.93
   4  -4 -13  236.83   18.27
   4   0  13  202.73   13.16
   4   0  13  230.43    9.88
  -4   4  16   60.79   13.67
  -4   4  16   81.32   14.31
   0  -4  16   88.63   15.70
   0   4 -16   57.27   12.25
   4  -4 -16   75.30   14.24
   4  -4 -16   85.79   15.26
   4   0  16   59.94   10.62
   4   0  16   80.78    7.75
  -4   4  19  152.19   18.71
  -4   4  19  137.61   16.78
   0  -4  19  102.16   17.49
   0  -4  19  154.42   18.03
   4  -4 -19  135.41   16.91
   4  -4 -19  153.24   17.39
   4   0  19  141.10   15.09
   4   0  19  135.78   11.23
  -4   4  22  149.82   23.17
  -4   4  22  184.39   20.43
   0  -4  22  157.57   23.24
   0  -4  22  158.79   19.45
   4  -4 -22  162.98   20.03
   4   0  22  135.11   19.32
   4   0  22  168.53   14.07
  -4   4  25    8.46    9.40
  -4   4  25    7.37    9.81
   0  -4  25    7.54    8.25
   0  -4  25    9.91    8.80
   4  -4 -25    5.14    7.44
   4   0  25   -0.85    4.23
  -4   4  28   69.96   20.80
  -4   4  28   56.56   15.12
   0  -4  28   85.99   21.89
   0  -4  28   48.34   14.68
   4  -4 -28   36.57   14.24
   4   0  28   42.45   13.43
   4   0  28   46.45   10.22
  -4   4  31   56.39   16.68
  -4   4  31  104.70   21.58
   0  -4  31   50.40   23.92
   0  -4  31   66.17   17.66
   4  -4 -31   87.41   17.89
   4   0  31   80.88   19.62
   4   0  31   65.05   12.52
  -4   4  34   32.64   14.04
   0  -4  34   10.96   16.61
   0  -4  34    9.64   11.98
   4  -4 -34   18.54   12.79
   4   0  34   33.32    9.84
   1  -5  36   -3.21   10.18
   4   1  36  -17.62   13.77
   5  -4 -36    0.78   12.72
  -5   4  33   10.25   10.15
   1  -5  33   -6.43   10.59
   1  -5  33   11.37   10.49
   4   1  33    9.00   13.70
   5  -4 -33    0.58   11.98
  -5   4  30   15.15   13.60
  -5   4  30   18.10   10.28
   1  -5  30   12.48   11.54
   1  -5  30   33.76   13.09
   4   1  30   14.24   11.67
   4   1  30   27.77    8.08
   5  -4 -30   13.33   11.54
  -5   4  27   16.27   12.31
  -5   4  27  -15.46    6.70
   1  -5  27   -6.66    8.32
   1  -5  27   11.40    8.15
   4   1  27   -0.51    6.46
   4   1  27    1.25    4.91
   5  -4 -27    6.36    9.51
  -5   4  24   39.71   14.65
  -5   4  24   33.52   12.35
   1  -5  24    8.49   11.23
   1  -5  24   31.22   13.40
   4   1  24   22.12   10.82
   4   1  24   36.26    8.22
   5  -4 -24   42.28   13.60
  -5   4  21  184.63   22.06
  -5   4  21  193.66   21.48
   1  -5  21  215.14   21.72
   4   1  21  164.13   17.62
   4   1  21  210.78   13.80
   5  -4 -21  138.46   21.24
   5  -4 -21  201.44   21.68
  -5   4  18  337.94   26.55
  -5   4  18  388.68   26.93
   1  -5  18  368.69   25.68
   4   1  18  318.32   20.87
   4   1  18  395.75   16.10
   5  -4 -18  336.35   25.51
   5  -4 -18  355.83   26.01
  -5   4  15  299.48   23.00
  -5   4  15  338.01   23.78
  -4  -1 -15  278.37   11.23
   1  -5  15  288.04   21.31
   4   1  15  275.66   17.22
   4   1  15  294.64   11.64
   5  -4 -15  288.31   22.26
   5  -4 -15  345.11   23.95
  -5   4  12  426.16   24.83
  -5   4  12  512.19   26.79
   1  -5  12  443.14   24.25
   4   1  12  459.82   18.54
   5  -4 -12  401.81   23.92
   5  -4 -12  456.27   30.82
  -5   4   9  815.99   30.41
  -5   4   9  871.10   31.63
   1  -5   9  749.79   28.86
   5  -4  -9  718.13   28.65
   5  -4  -9  842.89   31.22
  -5   4   6  306.21   16.78
  -5   4   6  414.46   20.50
   4   1   6  316.73    9.84
   5  -4  -6  350.35   18.06
  -5   4   3  249.45   13.29
  -5   4   3  295.05   16.27
  -4  -1  -3  288.75    9.91
   1  -5   3  254.72   13.97
   4   1   3  272.45    9.23
   5  -4  -3  259.22   13.90
  -5   4   0 1843.64   26.01
  -4  -1   0 1636.96   25.27
  -4  -1   0 1846.69   26.89
  -4  -1   0 1691.86   37.28
  -1   5   0 1836.51   34.71
   1  -5   0 1946.45   35.82
   4   1   0 1846.96   28.89
   4   1   0 1828.46   31.43
   5  -4   0 1839.18   28.18
   5  -4   0 2036.39   37.11
  -4  -1   3 1386.94   29.60
  -4  -1   3 1605.40   35.08
  -1   5   3 1571.84   33.35
   1  -5  -3 1645.38   33.93
   4   1  -3 1666.56   35.79
   5  -4   3 1577.83   19.59
  -4  -1   6  381.51   18.64
  -4  -1   6  407.15   20.36
  -1   5   6  415.13   18.98
   1  -5  -6  426.40   18.77
  -4  -1   9   24.12    7.85
  -4  -1   9   19.08    6.63
  -1   5   9   18.57    7.34
   1  -5  -9   19.38    6.63
   1  -5  -9   29.67    6.73
   4   1  -9   24.66    8.08
  -4  -1  12  541.41   27.64
  -4  -1  12  554.84   28.45
  -1   5  12  515.16   25.47
   1  -5 -12  490.10   23.65
   1  -5 -12  614.78   24.22
   4   1 -12  486.24   26.89
   5  -4  12  529.78   20.50
  -4  -1  15  310.84   23.21
  -4  -1  15  361.58   25.37
  -1   5  15  333.41   22.90
   1  -5 -15  338.68   19.96
   4   1 -15  349.61   24.90
   5  -4  15  305.09   17.49
  -4  -1  18   94.18   17.42
  -4  -1  18  114.00   19.01
  -1   5  18   68.23   14.44
  -1   5  18   87.24   13.26
   1  -5 -18   80.51   13.70
   1  -5 -18   94.72   13.90
   4   1 -18   96.88   17.49
   5  -4  18   92.82   11.30
  -4  -1  21   -1.15    5.89
  -4  -1  21   -3.89    5.45
  -1   5  21    0.64    5.28
   1  -5 -21    3.86    6.29
   1  -5 -21   -2.60    4.87
   4   1 -21    0.20    6.46
   5  -4  21    1.73    5.01
   5  -4  21    4.23    5.11
  -4  -1  24  197.42   24.12
  -4  -1  24  207.67   24.02
  -1   5  24  183.89   22.39
  -1   5  24  236.19   20.91
   1  -5 -24  210.00   20.36
   4   1 -24  184.83   26.83
   5  -4  24  168.43   20.23
   5  -4  24  218.49   19.05
  -4  -1  27    9.34   10.45
  -4  -1  27    0.10    7.51
  -1   5  27    8.36    9.74
  -1   5  27   -0.07    6.49
   1  -5 -27    2.47    6.97
   4   1 -27   18.74   11.40
   5  -4  27    3.86    6.73
   5  -4  27    1.32    5.28
  -4  -1  30  262.74   40.90
  -4  -1  30  277.12   31.36
  -1   5  30  201.99   29.84
   1  -5 -30  225.87   23.37
   4   1 -30  257.06   30.21
   5  -4  30  219.81   30.28
   5  -4  30  265.21   22.63
  -4  -1  33   74.76   18.77
  -1   5  33   43.27   17.12
   1  -5 -33   46.04   13.73
   4   1 -33   63.46   18.94
   5  -4  33   41.98   17.02
   5  -4  33   31.46   14.31
  -4  -1  36   25.88   15.76
   1  -5 -36    4.47   10.79
   5  -4  36   25.84   18.17
   5  -4  36  -12.08    8.76
  -5   3  34   -9.64    9.67
   2  -5  34   -7.21   12.99
   2  -5  34   -4.84   10.96
   3   2  34   -1.29   12.62
   5  -3 -34    8.36   10.32
  -5   3  31   24.36   15.76
  -5   3  31   55.55   17.15
   2  -5  31   41.24   17.18
   2  -5  31   63.66   17.25
   3   2  31   28.18   15.76
   5  -3 -31   61.97   18.27
  -5   3  28   -3.32    9.91
  -5   3  28   -6.97    7.68
   2  -5  28    2.81    8.69
   2  -5  28    1.32    7.41
   3   2  28    3.82    8.96
   3   2  28   -3.89    4.97
   5  -3 -28   -2.84    8.86
  -5   3  25   82.95   19.11
  -5   3  25   65.15   16.00
  -3  -2 -25   73.47   11.70
   2  -5  25   78.48   17.76
   2  -5  25   88.70   16.88
   3   2  25   57.98   15.22
   3   2  25   74.96   12.25
   5  -3 -25  106.66   20.80
  -5   3  22   32.61   13.23
  -5   3  22   24.76   10.25
  -3  -2 -22   37.11    8.29
   2  -5  22   49.19   12.62
   3   2  22   41.78   11.91
   3   2  22   33.73    7.92
   5  -3 -22   26.11   10.99
  -5   3  19   50.61   12.62
  -3  -2 -19   32.07    6.90
   2  -5  19   50.30   11.98
   3   2  19   38.16   10.55
   3   2  19   48.64    8.05
   5  -3 -19   25.71    9.78
   5  -3 -19   42.28   12.01
  -5   3  16  890.14   39.58
  -5   3  16 1029.65   41.44
  -3  -2 -16  913.86   23.78
   2  -5  16  932.29   36.91
   3   2  16  882.19   32.58
   3   2  16 1013.88   25.03
   5  -3 -16  834.39   37.58
   5  -3 -16  998.86   41.07
  -5   3  13  244.10   19.72
  -5   3  13  303.98   21.51
  -3  -2 -13  272.82   11.06
   2  -5  13  271.16   19.01
   3   2  13  271.64   16.41
   5  -3 -13  201.51   17.69
   5  -3 -13  297.24   21.28
  -5   3  10   13.19    6.22
  -5   3  10   14.41    6.90
  -3  -2 -10   18.27    3.04
   2  -5  10   11.43    5.95
   3   2  10   18.91    5.51
   5  -3 -10   10.22    6.06
   5  -3 -10   11.64    5.89
  -5   3   7  642.22   24.63
  -5   3   7  734.64   27.33
  -3  -2  -7  626.32   13.23
  -3  -2  -7  731.05   11.74
   5  -3  -7  603.55   24.09
   5  -3  -7  744.28   27.77
  -5   3   4  269.84   14.24
  -5   3   4  327.15   17.15
  -3  -2  -4  300.56    9.54
  -3  -2  -4  297.31    9.47
   2  -5   4  311.82   14.72
   3   2   4  320.21   11.67
   5  -3  -4  292.20   15.05
   5  -3  -4  292.27   16.24
  -5   3   1 1226.83   21.85
  -5   3   1 1303.96   29.02
  -3  -2  -1 1216.51   22.26
  -3  -2  -1 1237.01   24.05
  -2   5  -1 1236.67   27.13
   2  -5   1 1304.43   28.28
   3   2   1 1194.73   23.92
   3   2   1 1208.36   23.81
   5  -3  -1 1218.27   23.31
   5  -3  -1 1388.32   30.34
  -3  -2   2  530.55   17.86
  -3  -2   2  512.08   18.94
  -2   5   2  504.95   18.64
   2  -5  -2  551.32   19.62
   5  -3   2  550.28    8.66
   5  -3   2  572.74   17.49
  -3  -2   5 5579.17   69.96
  -2   5   5 5502.62   65.39
   2  -5  -5 5517.57   65.02
   3   2  -5 5784.88   71.38
  -3  -2   8   42.76    8.86
  -2   5   8   35.52    7.88
   2  -5  -8   29.06    7.31
   2  -5  -8   56.86    9.20
   3   2  -8   38.33    9.03
  -3  -2  11  253.94   18.64
  -3  -2  11  274.31   19.76
  -2   5  11  285.13   19.08
   2  -5 -11  267.37   17.76
   2  -5 -11  270.99   16.88
   3   2 -11  290.44   20.53
   5  -3  11  278.13   13.06
  -3  -2  14  275.70   21.35
  -3  -2  14  296.06   22.02
  -2   5  14  286.99   20.91
  -2   5  14  310.57   19.48
   2  -5 -14  262.77   19.62
   2  -5 -14  310.94   19.55
   3   2 -14  293.05   22.39
   5  -3  14  323.12   15.70
  -3  -2  17   98.68   17.52
  -3  -2  17   78.62   15.19
  -2   5  17   65.76   13.87
  -2   5  17   74.45   13.36
   2  -5 -17   58.25   12.41
   2  -5 -17   73.88   14.75
   3   2 -17   88.12   16.03
   5  -3  17   60.42    9.54
  -3  -2  20   26.11    9.61
  -3  -2  20   18.91    8.93
  -2   5  20   14.38    9.20
  -2   5  20   38.06   10.39
   2  -5 -20   22.19    9.78
   2  -5 -20   33.52    9.98
   3   2 -20   34.06   11.98
   5  -3  20   27.87    8.80
   5  -3  20   26.52    7.58
  -3  -2  23  182.26   22.33
  -3  -2  23  227.53   24.73
  -2   5  23  203.85   22.63
  -2   5  23  210.78   20.57
   2  -5 -23  232.67   21.68
   3   2 -23  217.24   24.76
   5  -3  23  149.65   18.03
   5  -3  23  244.24   18.71
  -3  -2  26   62.31   16.88
  -3  -2  26   37.95   13.09
  -2   5  26   46.04   15.29
  -2   5  26   67.96   14.31
   2  -5 -26   60.79   14.68
   3   2 -26   89.37   19.48
   5  -3  26   33.62   12.52
   5  -3  26   60.55   12.25
  -3  -2  29    4.36   10.76
  -3  -2  29   14.95   10.08
  -2   5  29   10.93   11.64
  -2   5  29    6.19    9.00
   2  -5 -29    5.99    8.22
   3   2 -29   14.85   12.31
   5  -3  29    3.79    8.49
   5  -3  29    1.56    6.66
  -3  -2  32   -6.97    9.57
  -3  -2  32   10.59   11.43
  -2   5  32   -4.47   12.01
  -2   5  32   -6.22    6.46
   2  -5 -32   62.18   16.91
   3   2 -32   -4.36    9.30
   5  -3  32   23.27   12.35
   5  -3  32   -5.14    5.31
   2  -5 -35   12.21   10.35
   5  -3  35   42.12   15.26
   5  -3  35   36.26   11.20
   2   3  35   -2.33   13.87
   3  -5  35  -24.12   13.26
   3  -5  35    3.99   10.08
   5  -2 -35  -24.05   11.37
  -5   2  32    5.41   12.21
  -5   2  32   15.63   11.43
   2   3  32   16.68   12.65
   3  -5  32   18.91   12.75
   3  -5  32   14.41    9.78
   5  -2 -32   -0.71    9.61
  -5   2  29   38.02   15.70
  -5   2  29   76.99   18.47
  -2  -3 -29   23.75    9.40
   2   3  29   29.90   13.73
   3  -5  29   40.02   14.14
   3  -5  29   30.31   12.38
   5  -2 -29   49.12   16.30
  -5   2  26   59.06   16.41
  -5   2  26   44.48   13.80
  -2  -3 -26   46.01   12.45
   2   3  26   51.52   15.87
   2   3  26   46.01   10.62
   3  -5  26   11.87   10.66
   3  -5  26   57.30   14.34
   5  -2 -26   34.77   13.40
  -5   2  23  127.02   21.85
  -5   2  23  166.30   24.46
  -2  -3 -23  119.45   13.43
   2   3  23  154.66   25.57
   2   3  23  119.95   13.29
   3  -5  23  151.31   18.03
   5  -2 -23  104.19   19.86
  -5   2  20  180.44   25.03
  -5   2  20  216.53   22.19
  -2  -3 -20  194.41   14.65
   2   3  20  187.91   19.32
   2   3  20  196.84   14.88
   3  -5  20  177.02   17.83
   5  -2 -20  205.06   21.65
  -5   2  17  232.94   21.45
  -5   2  17  271.64   22.70
  -2  -3 -17  249.31   14.68
   2   3  17  226.00   18.77
   2   3  17  250.73   14.82
   3  -5  17  255.50   19.72
   5  -2 -17  205.40   20.30
  -5   2  14   34.30   10.25
  -5   2  14   52.81   12.38
  -2  -3 -14   24.09    6.09
  -2  -3 -14   35.15    6.29
   2   3  14   46.72   10.28
   3  -5  14   37.31    9.27
   5  -2 -14   33.35    9.74
   5  -2 -14   46.21   11.30
  -5   2  11   72.43   12.55
  -5   2  11  106.52   13.19
  -2  -3 -11   86.40    8.36
  -2  -3 -11   94.28    7.27
   2   3  11   82.78    9.67
   3  -5  11   86.67   12.45
   5  -2 -11   73.24   15.29
   5  -2 -11   90.42   14.07
  -5   2   8  442.94   21.51
  -5   2   8  516.55   23.98
  -2  -3  -8  493.14   16.34
  -2  -3  -8  559.04   14.48
   2   3   8  454.10   17.79
   5  -2  -8  464.05   22.16
   5  -2  -8  511.41   24.12
  -5   2   5 1611.52   34.71
  -5   2   5 1839.55   40.46
  -2  -3  -5 1680.26   27.84
   2   3   5 1680.22   30.34
   5  -2  -5 1626.40   35.45
   5  -2  -5 1768.14   39.41
  -5   2   2  128.21   10.52
  -3   5  -2  124.82    9.03
  -2  -3  -2  133.48    8.86
   2   3   2  117.45    8.96
   3  -5   2  118.26    9.17
   5  -2  -2  121.64    8.59
   5  -2  -2  124.86   10.28
  -5   2  -1  290.61   15.26
  -3   5   1  292.85   13.84
  -2  -3   1  299.85   13.87
  -2  -3   1  291.39   14.04
   2   3  -1  312.57   14.07
   3  -5  -1  301.40   14.17
   5  -2   1  302.05    7.98
   5  -2   1  315.88   12.92
  -3   5   4 7268.93   72.86
  -2  -3   4 7166.67   76.15
   3  -5  -4 7584.14   74.69
   5  -2   4 7768.20   52.33
  -3   5   7  315.88   17.79
  -2  -3   7  321.40   18.67
   2   3  -7  311.52   18.33
   3  -5  -7  339.29   18.06
   3  -5  -7  351.06   17.93
  -3   5  10    4.19    4.94
  -3   5  10    9.54    5.11
  -2  -3  10    1.93    4.26
   2   3 -10    8.32    5.41
   3  -5 -10    8.52    5.34
   3  -5 -10    8.32    4.87
   5  -2  10    0.64    1.79
  -3   5  13  222.11   18.84
  -3   5  13  231.08   17.62
  -2  -3  13  192.85   17.18
  -2  -3  13  228.07   19.08
   2   3 -13  246.03   19.92
   3  -5 -13  207.70   17.25
   3  -5 -13  222.62   17.29
  -3   5  16   21.92    9.07
  -3   5  16   20.06    8.05
  -2  -3  16   28.11   10.01
  -2  -3  16   29.23   10.05
   2   3 -16   23.68    9.51
   3  -5 -16   19.59    8.42
   3  -5 -16   20.77    8.56
   5  -2  16   22.73    6.63
   5  -2  16   22.02    5.58
  -3   5  19   24.42   10.39
  -3   5  19   28.04    9.74
  -2  -3  19   25.68   10.25
  -2  -3  19   30.28   11.20
   2   3 -19   21.38    9.71
   3  -5 -19    8.08    7.37
   3  -5 -19   18.06    8.19
   5  -2  19   21.11    7.92
   5  -2  19   23.92    6.22
  -3   5  22   -1.01    6.63
  -3   5  22   15.29    8.73
  -2  -3  22   14.48    9.13
  -2  -3  22    4.97    7.31
   2   3 -22   14.51    9.23
   3  -5 -22    6.66    7.24
   3  -5 -22    7.04    8.36
   5  -2  22    8.39    7.21
   5  -2  22   15.87    6.43
  -3   5  25   17.59   11.20
  -3   5  25   23.14    9.88
  -2  -3  25   11.84    9.47
  -2  -3  25    6.73    9.40
   2   3 -25    4.57    7.10
   3  -5 -25   15.12    8.66
   5  -2  25   18.77    9.40
   5  -2  25    3.82    5.24
  -3   5  28   25.40   13.13
  -3   5  28   41.91   12.28
  -2  -3  28   46.07   15.63
  -2  -3  28   32.98   13.09
   2   3 -28   38.90   14.82
   3  -5 -28   20.47   11.10
   5  -2  28   40.15   12.38
   5  -2  28   22.46    7.58
  -3   5  31  -17.69    8.80
  -3   5  31    8.90    9.91
  -2  -3  31   -1.42   11.03
  -2  -3  31    6.77   10.08
   3  -5 -31   12.35   11.26
   5  -2  31   19.18   12.65
   5  -2  31   12.25    7.85
  -3   5  34   -5.72    8.59
  -2  -3  34   -0.54   10.72
   3  -5 -34  -14.72    9.57
   5  -2  34  -30.51   20.77
   5  -2  34    5.85    6.90
  -5   1  36   12.65   13.84
   4  -5  36   18.77   12.14
   5  -1 -36    9.03   13.33
  -5   1  33   60.92   17.62
  -1  -4 -33   44.01   11.81
   1   4  33   30.65   14.17
   4  -5  33   12.65   11.54
   5  -1 -33   29.43   15.83
  -5   1  30  -19.99    9.88
  -5   1  30   -1.52    9.20
  -1  -4 -30   -9.81    5.48
   1   4  30  -14.48   10.35
   4  -5  30   -5.99    9.47
   4  -5  30   -8.66    6.09
   5  -1 -30  -10.42    8.25
  -5   1  27   37.24   16.20
  -5   1  27   39.07   14.31
  -1  -4 -27   32.54    9.74
   1   4  27   52.81   15.05
   4  -5  27   18.40   10.72
   4  -5  27   28.65   11.06
   5  -1 -27   52.74   16.44
  -5   1  24   57.71   15.36
  -5   1  24   63.56   16.74
  -1  -4 -24   58.01   13.06
   1   4  24   51.35   14.00
   4  -5  24   77.33   20.26
   4  -5  24   71.99   14.78
   5  -1 -24   81.52   18.30
  -5   1  21  336.99   28.79
  -5   1  21  421.76   30.95
  -1  -4 -21  441.35   23.27
   1   4  21  360.77   27.30
   4  -5  21  373.42   25.13
   5  -1 -21  424.84   31.76
  -5   1  18   21.65    9.88
  -5   1  18   15.87    8.56
  -1  -4 -18    7.17    4.94
   1   4  18   16.47    8.36
   4  -5  18    5.75    5.92
   5  -1 -18   15.43    8.96
  -5   1  15   69.58   14.17
  -5   1  15   91.71   15.70
  -1  -4 -15   71.24   10.89
  -1  -4 -15   70.12    9.67
   1   4  15  102.19   15.09
   4  -5  15   75.64   12.31
   5  -1 -15  117.15   17.66
  -5   1  12   -5.51    3.79
  -5   1  12    3.69    5.45
  -1  -4 -12    0.78    3.89
  -1  -4 -12   -0.41    2.77
   1   4  12    6.49    5.18
   5  -1 -12   -1.52    4.33
   5  -1 -12    1.79    5.14
  -5   1   9   77.74   12.35
  -5   1   9   82.00   12.48
  -1  -4  -9   86.70    9.00
  -1  -4  -9  107.10    8.36
   1   4   9   78.48    9.27
   5  -1  -9   93.94   11.40
   5  -1  -9   91.81   13.23
  -5   1   6  426.26   19.45
  -5   1   6  495.61   22.33
  -1  -4  -6  464.32   17.52
   1   4   6  471.83   18.54
   5  -1  -6  418.85   19.55
   5  -1  -6  498.38   22.39
  -5   1   3   33.90    6.56
  -5   1   3   45.06    8.42
  -1  -4  -3   42.18    6.73
   1   4   3   48.07    7.78
   4  -5   3   33.08    5.28
   5  -1  -3   42.89    7.07
   5  -1  -3   52.16    8.02
  -5   1   0  712.51   13.53
  -5   1   0  779.53   14.07
  -5   1   0  810.61   22.16
  -4   5   0  795.86   20.50
  -1  -4   0  837.95   23.00
   1   4   0  782.27   22.50
   4  -5   0  794.11   21.24
   5  -1   0  723.64   16.03
   5  -1   0  801.04   21.21
  -5   1  -3 3337.27   34.27
  -4   5   3 3077.71   45.90
  -1  -4   3 3085.39   47.02
  -1  -4   3 3130.25   49.69
   4  -5  -3 3196.62   47.49
   5  -1   3 3381.62   34.50
  -4   5   6  670.23   24.69
  -1  -4   6  727.16   26.69
   4  -5  -6  718.91   25.54
   4  -5  -6  777.43   26.79
   5  -1   6  777.94   12.04
  -4   5   9  407.96   21.79
  -4   5   9  459.31   22.46
  -1  -4   9  430.56   22.83
   4  -5  -9  398.79   21.38
   4  -5  -9  496.83   23.44
   5  -1   9  454.37    8.59
  -4   5  12   93.77   14.21
  -4   5  12   93.30   13.56
  -1  -4  12   88.63   14.04
   4  -5 -12   70.46   12.82
   4  -5 -12   83.28   13.26
   5  -1  12   83.62    7.68
   5  -1  12   99.28    5.99
  -4   5  15   67.49   13.67
  -4   5  15   66.03   12.75
  -1  -4  15   60.01   12.72
   1   4 -15   62.51   13.60
   4  -5 -15   56.29   12.45
   4  -5 -15   53.24   11.64
   5  -1  15   67.45   10.15
   5  -1  15   64.44    7.92
  -4   5  18    3.38    5.65
  -4   5  18    9.13    6.56
  -1  -4  18    5.24    6.93
  -1  -4  18    6.70    6.77
   1   4 -18    2.94    6.80
   4  -5 -18    2.54    6.63
   4  -5 -18    3.96    5.65
   5  -1  18    2.91    4.94
   5  -1  18    7.31    3.86
  -4   5  21  144.75   23.07
  -4   5  21  165.38   19.15
  -1  -4  21  117.04   20.87
  -1  -4  21  122.46   20.06
   1   4 -21  141.20   21.24
   4  -5 -21  110.65   18.91
   4  -5 -21  136.70   20.09
   5  -1  21  137.27   15.70
   5  -1  21  128.58   11.67
  -4   5  24   13.87    9.98
  -4   5  24   12.01    8.93
  -1  -4  24    7.92    9.10
  -1  -4  24   16.20    9.88
   4  -5 -24   30.38   10.99
   5  -1  24   17.32    8.66
   5  -1  24   13.60    6.26
  -4   5  27    8.42   10.08
  -4   5  27   16.03    9.40
  -1  -4  27   32.00   14.58
  -1  -4  27    9.64    9.03
   4  -5 -27   12.35    9.27
   5  -1  27    7.71    8.19
   5  -1  27    4.91    5.68
  -4   5  30   11.81   10.62
  -1  -4  30   32.58   15.59
  -1  -4  30    4.36    9.37
   4  -5 -30   21.89   11.16
   5  -1  30   10.05   10.52
   5  -1  30   39.10    8.83
  -4   5  33   11.70   13.43
  -4   5  33   32.07   13.63
  -1  -4  33    0.07   11.98
  -1  -4  33   -9.34   10.99
   5  -1  33   24.39   12.01
   5  -1  33   15.15    7.58
  -4   5  36   19.86   12.08
  -1  -4  36  -13.06   12.28
   4  -5 -36   -6.06   11.30
   5  -1  36   -4.19   15.02
   5  -1  36   12.65    7.04
  -5   0  34   17.66   15.76
   0  -5 -34    9.98    9.54
   0   5  34   22.29   16.95
   5  -5  34   14.00   12.69
   5  -5  34  -10.72    8.32
   5   0 -34    8.12   10.35
  -5   0  31    2.03   11.06
  -5   0  31   40.69   17.52
   0  -5 -31   30.07   11.50
   0   5  31   28.86   14.61
   5  -5  31   29.77   14.75
   5   0 -31   18.17   13.80
  -5   0  28   21.89   13.13
  -5   0  28   31.73   14.07
   0  -5 -28   38.19   10.96
   0   5  28   28.31   14.04
   5  -5  28   24.29   12.48
   5  -5  28   15.53    9.10
   5   0 -28   16.78   12.69
  -5   0  25   24.42   13.94
  -5   0  25   57.64   16.20
   0  -5 -25   65.39   13.50
   0   5  25   60.04   16.51
   5  -5  25   67.18   16.24
   5  -5  25   59.00   12.82
   5   0 -25   47.32   15.63
  -5   0  22   59.54   16.14
  -5   0  22   50.57   15.70
   0  -5 -22   70.36   12.99
   0   5  22   46.01   14.41
   5  -5  22   54.43   13.36
   5  -5  22   73.88   13.77
   5   0 -22   51.72   14.99
  -5   0  19  163.79   24.42
  -5   0  19  134.09   21.04
   0  -5 -19  117.45   16.47
   0  -5 -19  129.42   13.63
   0   5  19  114.10   18.23
   5  -5  19  163.15   15.49
   5   0 -19  142.11   21.35
  -5   0  16  554.67   32.03
  -5   0  16  641.44   34.20
   0  -5 -16  576.83   27.87
   0  -5 -16  647.16   26.15
   0   5  16  561.13   29.90
   5  -5  16  613.97   26.83
   5   0 -16  664.04   35.49
  -5   0  13  211.90   18.74
  -5   0  13  297.92   22.50
   0  -5 -13  254.01   17.29
   0  -5 -13  260.17   15.80
   0   5  13  252.86   18.94
   5  -5  13  259.02   16.54
   5   0 -13  296.16   22.43
  -5   0  10  102.06   11.81
  -5   0  10  118.50   13.84
   0  -5 -10  103.38   10.96
   0  -5 -10  118.90   10.28
   0   5  10  105.61   12.14
   5   0 -10  120.39   14.17
  -5   0   7   11.77    5.45
  -5   0   7   18.10    6.22
   0  -5  -7   14.34    5.28
   0   5   7   25.68    6.60
   5   0  -7   18.20    5.99
   5   0  -7   21.62    6.83
  -5   0   4 1016.69   27.13
  -5   0   4 1223.07   33.08
   0  -5  -4 1091.38   28.28
   0   5   4 1076.74   28.62
   5  -5   4 1126.36   21.41
   5   0  -4 1139.08   31.73
  -5   0   1  542.66   16.37
  -5   0   1  613.20   16.74
  -5   0   1  596.52   20.06
  -5   5  -1  569.46   15.63
   0  -5  -1  575.92   20.53
   0   5   1  571.62   20.57
   5  -5   1  578.72   17.18
   5   0  -1  520.74   16.61
   5   0  -1  599.53   20.26
  -5   5   2 8214.96   71.07
   0  -5   2 8584.32   79.60
   0   5  -2 8282.28   77.87
   5  -5  -2 8253.29   73.51
  -5   0  -5 2197.28   21.62
  -5   5   5 1860.25   39.58
  -5   5   5 2118.46   44.55
   5  -5  -5 1984.71   41.47
   5  -5  -5 2178.34   45.33
   5   0   5 2049.82   20.94
  -5   5   8   36.74    8.63
  -5   5   8   43.91    9.03
   0  -5   8   37.28    8.46
   5  -5  -8   44.82    9.23
   5  -5  -8   48.78    9.34
   5   0   8   34.00    3.32
  -5   5  11  479.58   25.81
  -5   5  11  509.68   26.05
   0  -5  11  546.69   27.40
   5  -5 -11  491.01   25.84
   5  -5 -11  519.42   26.52
  -5   5  14  228.91   20.20
  -5   5  14  279.25   21.04
   0  -5  14  266.77   20.77
   5  -5 -14  236.29   19.99
   5  -5 -14  261.52   20.60
   5   0  14  238.89   14.24
   5   0  14  261.59    8.73
  -5   5  17   66.44   14.92
  -5   5  17   55.17   12.96
   0  -5  17   61.23   13.53
   5  -5 -17   52.84   12.58
   5  -5 -17   50.30   12.48
   5   0  17   40.36    8.96
   5   0  17   60.42    7.04
  -5   5  20  173.60   20.94
  -5   5  20  233.65   22.19
   0  -5  20  172.76   26.62
   0  -5  20  166.47   19.82
   5  -5 -20  156.86   19.52
   5  -5 -20  186.53   20.60
   5   0  20  197.05   17.76
   5   0  20  186.22   11.94
  -5   5  23   14.99    9.64
  -5   5  23   17.52    9.44
   0  -5  23   -4.16    8.02
   0  -5  23   15.39   10.79
   5  -5 -23   -9.81    4.87
   5  -5 -23   -5.75    6.06
   5   0  23    4.06    6.19
   5   0  23    0.91    3.75
  -5   5  26   14.61   12.28
  -5   5  26   10.96   10.15
   0  -5  26   25.54   12.08
   0  -5  26   20.80   11.43
   5  -5 -26   25.30   11.43
   5   0  26    8.59    9.91
   5   0  26   18.57    6.66
  -5   5  29   35.38   15.70
  -5   5  29   41.74   15.15
   0  -5  29   28.01   14.07
   0  -5  29   25.95   12.55
   5  -5 -29   36.97   14.34
   5   0  29   11.94   10.96
   5   0  29   21.48    7.17
  -5   5  32    5.14   11.74
  -5   5  32    0.78    8.59
   0  -5  32   -1.73   12.31
   0  -5  32   17.12   12.65
   5  -5 -32   15.80   12.11
   5   0  32   33.02   14.55
   5   0  32    4.60    5.78
  -5   5  35   -0.41   12.01
   0  -5  35   -6.22   13.09
   5  -5 -35  -11.47   11.10
   5   0  35    1.05   14.55
  -6   5  34   15.97   10.99
   1  -6  34    3.01   11.23
   6  -5 -34    6.36   11.74
  -6   5  31   -8.36   10.93
  -6   5  31  -16.61    9.74
   1  -6  31   -0.74   12.04
   1  -6  31  -10.62    9.95
   5   1  31    2.50   11.43
   6  -5 -31  -10.05    8.12
  -6   5  28   78.65   18.91
  -6   5  28   86.77   19.45
   1  -6  28   45.57   17.39
   1  -6  28   51.93   15.12
   5   1  28   79.46   17.39
   6  -5 -28   74.79   18.81
  -6   5  25    9.64   10.05
  -6   5  25   15.02    9.95
   1  -6  25    3.52    7.37
   1  -6  25    7.81    8.08
   5   1  25    1.56    8.08
   6  -5 -25   -4.53    5.92
  -6   5  22   74.39   17.42
   1  -6  22   43.64   13.80
   1  -6  22   58.83   14.58
   5   1  22   62.24   13.19
   6  -5 -22   49.02   13.94
   6  -5 -22   53.82   14.82
  -6   5  19  432.96   31.12
  -6   5  19  470.81   31.02
   1  -6  19  423.22   28.86
   5   1  19  385.16   23.54
   6  -5 -19  380.43   28.28
   6  -5 -19  413.21   29.53
  -6   5  16   85.62   16.24
  -6   5  16   83.79   15.70
   1  -6  16   92.79   16.14
   5   1  16   79.60   11.70
   6  -5 -16   64.41   13.94
   6  -5 -16   85.65   15.46
  -6   5  13  588.47   30.68
  -6   5  13  624.56   31.19
   1  -6  13  595.88   30.07
   5   1  13  563.98   20.87
   6  -5 -13  502.88   28.31
   6  -5 -13  622.36   31.46
  -6   5  10   38.63    9.64
  -6   5  10   51.82   10.93
   1  -6  10   39.38    9.67
   5   1  10   40.76    6.90
   6  -5 -10   36.23    9.61
   6  -5 -10   39.04   10.39
  -6   5   7  354.65   19.72
  -6   5   7  417.20   22.43
   5   1   7  333.51   10.82
   6  -5  -7  347.41   19.76
   6  -5  -7  423.05   22.83
  -6   5   4  103.68    9.98
  -6   5   4  140.42   12.72
  -5  -1  -4  130.57    7.24
   1  -6   4  119.55   10.69
   5   1   4  116.40    6.63
   5   1   4  120.19    6.93
   6  -5  -4  110.38   10.66
   6  -5  -4  129.73   12.35
  -6   5   1   28.55    5.55
  -5  -1  -1   31.43    4.63
  -5  -1  -1   31.49    4.50
  -5  -1  -1   28.25    5.62
  -1   6  -1   30.55    6.93
   1  -6   1   29.87    7.00
   5   1   1   26.32    7.92
   5   1   1   28.28    6.09
   6  -5  -1   24.69    5.58
   6  -5  -1   27.60    6.70
  -6   5  -2  814.94   14.28
  -5  -1   2  694.72   20.91
  -5  -1   2  792.72   22.33
  -5  -1   2  776.01   25.07
  -1   6   2  758.62   25.17
   1  -6  -2  808.21   25.81
   5   1  -2  818.29   25.81
   6  -5   2  773.13   18.17
  -5  -1   5  952.62   28.82
  -5  -1   5 1009.05   32.41
  -1   6   5 1047.61   30.95
   1  -6  -5 1021.26   30.07
   5   1  -5 1119.83   34.20
  -5  -1   8 1306.29   38.26
  -5  -1   8 1360.96   41.20
  -1   6   8 1423.00   38.80
   1  -6  -8 1338.33   36.47
   5   1  -8 1382.47   41.57
  -5  -1  11  179.22   16.47
  -5  -1  11  211.29   18.54
  -1   6  11  181.22   15.97
   1  -6 -11  191.19   15.29
   1  -6 -11  193.09   14.31
   5   1 -11  210.78   18.77
  -5  -1  14 1596.87   51.28
  -5  -1  14 1853.52   56.22
  -1   6  14 1782.99   51.18
   1  -6 -14 1621.50   55.51
   1  -6 -14 1908.29   45.26
   5   1 -14 1914.31   57.51
   6  -5  14 1801.60   41.24
  -5  -1  17  556.77   33.39
  -5  -1  17  628.89   35.59
  -1   6  17  545.30   31.05
   1  -6 -17  479.71   26.93
   1  -6 -17  587.89   27.47
   5   1 -17  525.51   33.02
   6  -5  17  582.18   25.57
  -5  -1  20    1.89    6.53
  -1   6  20  -10.18    4.84
   1  -6 -20    1.69    5.68
   1  -6 -20    0.91    4.09
   5   1 -20   -1.05    6.36
   6  -5  20    3.15    4.67
  -5  -1  23  118.90   22.87
  -5  -1  23  130.27   22.50
  -1   6  23  108.82   20.26
   1  -6 -23  106.12   16.61
   5   1 -23   86.23   19.28
   6  -5  23  118.26   18.33
   6  -5  23  108.18   15.73
  -5  -1  26  -15.19    7.31
  -5  -1  26   -7.92    6.09
  -1   6  26    8.32   11.23
   1  -6 -26    0.78    6.02
   5   1 -26    5.07    8.96
   6  -5  26   -4.16    7.41
   6  -5  26    7.48    6.09
  -5  -1  29  123.40   33.32
  -5  -1  29  216.43   26.96
  -1   6  29  216.16   31.53
   1  -6 -29  229.35   22.66
   5   1 -29  211.32   31.76
   6  -5  29  191.46   26.76
   6  -5  29  254.59   22.12
  -5  -1  32   24.42   19.72
  -5  -1  32   88.16   22.63
  -1   6  32   86.94   21.85
   1  -6 -32   68.97   15.49
   5   1 -32   85.58   23.04
   6  -5  32   97.05   21.18
   6  -5  32   83.52   15.49
  -5  -1  35    7.24   14.58
   1  -6 -35  -11.94    9.00
   5   1 -35    7.00   13.73
   6  -5  35  -13.43   13.56
   6  -5  35    4.16    7.65
  -6   4  35   17.59   15.53
   2  -6  35  -11.74   11.67
   4   2  35   24.19   15.46
   6  -4 -35   16.81   13.36
  -6   4  32   -1.66    9.23
  -6   4  32    2.50   10.59
   2  -6  32    4.30   13.53
   2  -6  32   -9.78    9.47
   4   2  32   -6.46   10.99
   6  -4 -32  -10.49    9.20
  -6   4  29    7.68   10.72
   2  -6  29   39.58   14.95
   2  -6  29   32.95   12.28
   4   2  29   11.57   10.82
   6  -4 -29    7.61   11.70
  -6   4  26    7.04   12.48
  -6   4  26   -9.51    7.44
   2  -6  26    1.15    6.06
   2  -6  26   -2.94    6.49
   4   2  26    2.23    8.05
   6  -4 -26   -0.88    8.69
  -6   4  23   16.10   11.33
  -6   4  23   18.40   12.11
   2  -6  23   16.95   10.28
   2  -6  23   25.30   10.05
   4   2  23   11.60    8.69
   6  -4 -23    7.48    9.17
  -6   4  20  123.54   21.45
  -6   4  20  162.78   19.59
  -4  -2 -20  137.48   10.28
   2  -6  20  142.92   17.15
   4   2  20  130.57   18.10
   6  -4 -20  112.48   19.32
   6  -4 -20  134.94   20.67
  -6   4  17   49.76   13.53
  -6   4  17   47.53   12.55
  -4  -2 -17   46.24    6.16
   2  -6  17   52.84   12.18
   4   2  17   49.42   10.49
   6  -4 -17   33.32   10.52
   6  -4 -17   57.74   13.63
  -6   4  14   30.17   10.25
  -6   4  14   21.65    8.86
  -4  -2 -14   26.99    3.82
   2  -6  14   20.77    7.85
   4   2  14   30.99    7.75
   6  -4 -14   17.29    8.05
   6  -4 -14   35.25   10.11
  -6   4  11   22.46    8.08
  -6   4  11   25.57    8.52
  -4  -2 -11    2.00    0.88
   2  -6  11   34.23    8.42
   4   2  11   20.67    5.85
   6  -4 -11   14.04    7.41
   6  -4 -11   21.04    7.98
  -6   4   8   19.35    6.77
  -6   4   8   10.22    5.99
  -4  -2  -8   -0.74    0.47
  -4  -2  -8   16.41    1.93
   4   2   8   17.32    4.30
   6  -4  -8   15.90    6.19
   6  -4  -8   18.20    7.14
  -6   4   5   28.21    6.70
  -6   4   5   25.98    7.21
  -4  -2  -5   27.64    2.81
  -4  -2  -5   27.43    3.72
   2  -6   5   33.83    7.17
   4   2   5   21.01    4.30
   6  -4  -5   25.91    6.49
   6  -4  -5   22.26    6.63
  -6   4   2    7.61    3.55
  -6   4   2    4.87    4.50
  -4  -2  -2    3.04    2.67
  -4  -2  -2    5.95    3.59
  -2   6  -2    5.99    4.36
   2  -6   2    7.92    4.53
   4   2   2    1.73    2.40
   6  -4  -2    9.61    4.43
   6  -4  -2    9.51    5.04
  -6   4  -1   44.89    3.69
  -4  -2   1   45.90    6.49
  -4  -2   1   51.45    7.78
  -2   6   1   54.80    9.13
   2  -6  -1   69.62    9.71
   4   2  -1   55.55    7.98
   6  -4   1   51.99    5.38
   6  -4   1   40.59    7.14
  -4  -2   4 2411.07   47.22
  -2   6   4 2268.86   43.98
   2  -6  -4 2431.30   45.23
   4   2  -4 2446.45   47.70
  -4  -2   7 3806.77   62.04
  -4  -2   7 4378.69   70.67
  -2   6   7 4221.90   64.78
   2  -6  -7 4235.84   63.66
   4   2  -7 4324.16   69.85
  -4  -2  10   57.37   11.60
  -4  -2  10   50.47   10.62
  -2   6  10   51.32   10.28
   2  -6 -10   49.25    9.74
   2  -6 -10   70.97   10.72
  -4  -2  13    9.98    7.00
  -4  -2  13   20.70    8.39
  -2   6  13    9.00    6.63
   2  -6 -13   15.09    7.34
   2  -6 -13   20.47    7.14
   4   2 -13   20.53    8.83
   6  -4  13   10.35    4.36
  -4  -2  16  279.69   23.24
  -4  -2  16  296.20   23.85
  -2   6  16  281.72   22.33
   2  -6 -16  236.42   19.32
   2  -6 -16  291.80   20.23
   4   2 -16  296.87   24.80
   6  -4  16  289.16   16.54
  -4  -2  19   11.03    7.17
  -4  -2  19   14.44    8.36
  -2   6  19    9.88    8.63
   2  -6 -19    8.36    7.17
   2  -6 -19    8.46    6.56
   4   2 -19   15.56    9.10
   6  -4  19    0.74    3.89
  -4  -2  22   88.05   19.25
  -4  -2  22   92.25   19.38
  -2   6  22   86.29   17.66
  -2   6  22   76.04   14.88
   2  -6 -22   67.66   14.92
   2  -6 -22   90.86   15.87
   4   2 -22   57.24   15.80
   6  -4  22   74.89   14.34
   6  -4  22   89.34   13.40
  -4  -2  25   76.38   18.77
  -4  -2  25  101.42   21.21
  -2   6  25   76.28   18.03
   2  -6 -25   87.68   15.73
   4   2 -25   65.46   17.05
   6  -4  25   73.74   15.39
   6  -4  25   98.13   14.48
  -4  -2  28   -1.52   10.45
  -4  -2  28   -0.37    9.34
  -2   6  28   16.44   12.41
   2  -6 -28    0.20    6.60
   6  -4  28    0.41    6.97
   6  -4  28    0.47    5.58
  -4  -2  31   11.33   14.55
  -4  -2  31   47.49   17.73
  -2   6  31   45.57   17.83
   2  -6 -31   50.98   14.95
   4   2 -31   34.23   15.70
   6  -4  31   43.03   15.36
   6  -4  31   42.93   11.98
  -4  -2  34  -11.77   12.82
   2  -6 -34   -8.93    8.76
   6  -4  34   13.80   19.42
   6  -4  34   -7.98    7.17
  -6   3  36   18.61   15.46
   3  -6  36   34.27   16.71
   6  -3 -36   34.94   17.79
  -6   3  33  102.33   21.68
   3  -6  33   70.43   20.84
   3  -6  33   75.57   17.79
   6  -3 -33   59.27   18.91
  -6   3  30   93.33   21.89
  -6   3  30  151.24   27.16
   3  -6  30  107.00   22.60
   3  -6  30  119.55   21.62
   3   3  30  155.17   25.24
   6  -3 -30  122.29   23.51
  -6   3  27  138.83   25.95
  -6   3  27  161.76   25.64
  -3  -3 -27  120.43   13.23
   3  -6  27  138.93   24.22
   3  -6  27  135.14   21.89
   3   3  27  116.77   21.65
   6  -3 -27  162.17   26.45
  -6   3  24  167.51   26.62
  -6   3  24  172.89   25.51
  -3  -3 -24  147.93   13.60
   3  -6  24  157.33   24.22
   3  -6  24  170.22   20.60
   3   3  24  151.07   22.73
   6  -3 -24  137.27   23.21
  -6   3  21  176.65   26.32
  -6   3  21  190.01   30.21
  -3  -3 -21  186.76   13.67
   3  -6  21  203.98   20.23
   3   3  21  173.47   19.11
   6  -3 -21  199.35   22.50
  -6   3  18   63.33   17.59
  -6   3  18   65.66   14.21
  -3  -3 -18   85.99    8.63
   3  -6  18   80.37   14.75
   3   3  18   89.03   14.55
   6  -3 -18   75.64   15.09
   6  -3 -18   81.12   16.34
  -6   3  15   67.69   14.14
  -6   3  15   59.27   13.26
  -3  -3 -15   70.36    6.97
   3  -6  15   59.67   11.98
   3   3  15   66.23   11.64
   6  -3 -15   84.81   15.05
   6  -3 -15   46.45   12.08
  -6   3  12   -0.85    4.77
  -6   3  12   -1.22    4.67
  -3  -3 -12    2.47    2.88
  -3  -3 -12    6.73    2.67
   3  -6  12   -0.37    3.99
   3   3  12   -4.33    3.42
   6  -3 -12    5.07    5.92
   6  -3 -12    7.51    6.26
  -6   3   9  691.40   28.62
  -6   3   9  789.03   31.73
  -3  -3  -9  727.16   18.47
  -3  -3  -9  802.49   16.10
   3   3   9  775.77   23.98
   6  -3  -9  724.08   29.53
   6  -3  -9  770.87   31.53
  -6   3   6    7.24    4.63
  -6   3   6    7.37    5.21
  -3  -3  -6   19.45    4.03
   3   3   6   13.60    4.40
   6  -3  -6   16.98    6.06
   6  -3  -6   16.98    6.66
  -6   3   3   21.68    5.48
  -6   3   3   21.55    6.53
  -3  -3  -3   16.58    4.43
  -3   6  -3   14.55    4.47
   3  -6   3   21.68    5.75
   3   3   3   20.13    4.87
   6  -3  -3   17.96    5.07
   6  -3  -3   13.63    5.38
  -6   3   0 2724.04   27.10
  -6   3   0 2854.59   44.01
  -3  -3   0 2774.58   40.36
  -3  -3   0 2634.57   41.30
  -3   6   0 2807.09   44.04
   3  -6   0 2822.99   44.92
   3   3   0 2867.95   42.42
   6  -3   0 2641.37   32.31
   6  -3   0 2998.86   45.23
  -3  -3   3 2275.05   41.41
  -3  -3   3 2103.44   42.39
  -3   6   3 2008.49   40.05
   3  -6  -3 2133.55   41.34
   3   3  -3 2138.49   42.86
   6  -3   3 2246.53   34.88
  -3  -3   6 2775.12   53.72
  -3   6   6 2741.64   50.94
   3  -6  -6 2823.84   51.52
   3   3  -6 2973.83   55.78
  -3  -3   9  805.34   32.31
  -3   6   9  810.28   30.68
   3  -6  -9  776.28   29.57
   3  -6  -9  884.29   30.24
   3   3  -9  812.74   32.64
  -3  -3  12  754.59   32.85
  -3  -3  12  956.11   38.06
  -3   6  12  830.61   34.00
   3  -6 -12  883.31   34.06
   3  -6 -12  887.74   32.54
   3   3 -12  814.94   35.28
   6  -3  12  789.47   25.30
  -3  -3  15  910.41   39.17
  -3  -3  15 1030.39   42.35
  -3   6  15  895.22   38.39
  -3   6  15 1145.47   39.31
   3  -6 -15  964.80   38.29
   3  -6 -15 1000.89   45.60
   3   3 -15 1057.62   43.13
   6  -3  15 1010.06   26.15
  -3  -3  18  765.25   39.14
  -3  -3  18  911.86   42.56
  -3   6  18  873.23   41.10
  -3   6  18  911.12   37.68
   3  -6 -18  703.18   34.74
   3  -6 -18  881.52   36.91
   3   3 -18  829.42   41.00
   6  -3  18  781.15   29.70
   6  -3  18  866.02   26.93
  -3  -3  21  541.65   35.45
  -3   6  21  603.96   37.01
  -3   6  21  540.23   31.12
   3  -6 -21  542.33   32.68
   3  -6 -21  617.02   33.35
   3   3 -21  562.59   36.36
   6  -3  21  500.68   27.54
   6  -3  21  603.11   24.86
  -3  -3  24   77.94   17.69
  -3  -3  24  114.64   21.41
  -3   6  24   96.88   20.94
  -3   6  24   95.87   17.18
   3  -6 -24   51.49   13.73
   3  -6 -24   94.38   17.29
   3   3 -24   78.72   18.61
   6  -3  24   68.91   14.95
   6  -3  24   92.72   13.19
  -3  -3  27   53.85   17.73
  -3  -3  27   31.76   12.89
  -3   6  27   44.58   15.09
   3  -6 -27   49.73   13.43
   3   3 -27   27.40   12.75
   6  -3  27   27.20   11.57
   6  -3  27   34.57    9.07
  -3  -3  30    0.95   11.13
  -3  -3  30   -0.64    9.51
  -3   6  30   22.70   17.66
  -3   6  30   31.29   11.54
   3  -6 -30    3.96   10.52
   3   3 -30   18.40   11.03
   6  -3  30   16.78    7.04
  -3  -3  33   53.89   18.64
  -3   6  33   23.41   17.08
   3  -6 -33   66.07   16.58
   6  -3  33   23.04   15.32
   6  -3  33   51.18   11.98
  -3  -3  36   18.94   15.39
   3  -6 -36    5.82   12.08
   6  -3  36   18.13   17.32
   6  -3  36   25.91    9.34
  -6   2  34   29.29   17.12
   2   4  34   26.96   16.81
   4  -6  34    5.38   15.05
   4  -6  34   -2.54   10.72
   6  -2 -34   21.48   14.78
  -6   2  31   19.32   13.09
  -6   2  31   29.84   15.36
  -2  -4 -31   34.54    9.98
   2   4  31   21.75   14.82
   4  -6  31   29.09   14.51
   4  -6  31   24.66   12.28
   6  -2 -31   36.57   17.22
  -6   2  28   37.79   16.00
  -6   2  28   -0.98    8.36
  -2  -4 -28    5.11    6.12
   2   4  28  -16.54    7.58
   4  -6  28    5.58    8.42
   4  -6  28    2.74    7.44
   6  -2 -28    2.37   10.18
  -6   2  25  116.87   23.34
  -6   2  25   81.56   18.81
  -2  -4 -25   82.67   13.09
   2   4  25   78.55   17.29
   4  -6  25   90.12   18.17
   4  -6  25  104.09   18.50
   6  -2 -25   81.56   19.28
  -6   2  22  356.34   30.48
  -6   2  22  390.24   31.97
  -2  -4 -22  376.98   20.87
   2   4  22  355.06   27.91
   4  -6  22  430.02   28.42
   6  -2 -22  404.28   32.41
  -6   2  19    3.28    8.25
  -6   2  19    8.56    7.68
  -2  -4 -19   10.62    4.70
   2   4  19    9.13    6.87
   4  -6  19    6.22    6.09
   6  -2 -19   14.11    8.63
  -6   2  16  151.01   21.04
  -6   2  16  154.02   17.69
  -2  -4 -16  163.79   13.09
  -2  -4 -16  181.25   12.25
   2   4  16  172.93   16.20
   4  -6  16  158.25   16.14
   6  -2 -16  163.69   18.40
   6  -2 -16  166.84   18.77
  -6   2  13  249.11   20.26
  -6   2  13  253.47   20.77
  -2  -4 -13  229.25   14.11
  -2  -4 -13  268.36   13.13
   2   4  13  229.72   16.64
   4  -6  13  276.37   18.88
   6  -2 -13  220.22   19.18
   6  -2 -13  224.82   19.99
  -6   2  10  997.27   35.62
  -6   2  10 1169.32   40.22
  -2  -4 -10  959.46   25.91
  -2  -4 -10 1151.33   24.29
   2   4  10 1081.68   31.53
   6  -2 -10  904.86   35.32
  -6   2   7   53.38    9.64
  -6   2   7   69.38   11.13
  -2  -4  -7   57.30    7.78
   2   4   7   53.11    8.49
   6  -2  -7   56.90   10.05
   6  -2  -7   62.55   10.49
  -6   2   4   95.87    9.61
  -6   2   4  120.53   11.60
  -2  -4  -4  100.64    8.59
   2   4   4  116.57    9.47
   4  -6   4  105.37    9.00
   6  -2  -4  100.87    9.54
   6  -2  -4  108.18   10.99
  -6   2   1  432.08   13.40
  -6   2   1  467.30   18.77
  -4   6  -1  421.19   16.44
  -2  -4  -1  414.42   16.68
   2   4   1  432.18   17.46
   4  -6   1  412.63   16.98
   6  -2  -1  409.15   14.48
   6  -2  -1  457.99   18.57
  -6   2  -2 1673.05   37.18
  -4   6   2 1761.17   36.09
  -2  -4   2 1945.80   38.23
  -2  -4   2 1757.65   38.02
   2   4  -2 1831.03   37.41
   4  -6  -2 1734.48   36.50
   6  -2   2 1815.40   15.09
   6  -2   2 1855.65   15.22
   6  -2   2 1923.14   32.20
  -4   6   5 2354.27   46.01
  -2  -4   5 2392.53   48.95
   4  -6  -5 2430.18   47.05
   4  -6  -5 2602.23   49.29
   6  -2   5 2602.47   31.53
  -4   6   8  310.23   19.15
  -2  -4   8  351.61   21.04
   2   4  -8  353.23   21.04
   4  -6  -8  324.14   19.52
   4  -6  -8  346.26   19.69
  -4   6  11 1089.49   38.29
  -4   6  11 1227.13   38.63
  -2  -4  11 1161.37   40.53
   2   4 -11 1087.76   39.54
   4  -6 -11 1146.22   38.67
   4  -6 -11 1289.92   39.68
   6  -2  11 1128.63   19.32
  -4   6  14 1520.72   49.05
  -4   6  14 1733.20   48.95
  -2  -4  14 1593.12   50.91
   2   4 -14 1686.07   53.04
   4  -6 -14 1532.33   47.87
   4  -6 -14 1663.11   50.37
   6  -2  14 1630.39   27.10
  -4   6  17  610.89   34.27
  -4   6  17  669.72   32.71
  -2  -4  17  563.94   32.64
  -2  -4  17  624.19   34.40
   2   4 -17  601.46   34.20
   4  -6 -17  512.52   30.58
   4  -6 -17  568.51   30.51
   6  -2  17  549.09   23.51
   6  -2  17  616.41   19.55
  -4   6  20   15.80    9.95
  -4   6  20   33.42   10.08
  -2  -4  20   23.31   10.32
  -2  -4  20   11.91    8.93
   2   4 -20    5.55    8.05
   4  -6 -20    3.11    6.63
   4  -6 -20   27.84   10.55
   6  -2  20   16.03    6.60
   6  -2  20   21.35    6.06
  -4   6  23   10.66   10.08
  -4   6  23   19.72    9.54
  -2  -4  23    8.22    8.12
  -2  -4  23    1.62    6.97
   2   4 -23    3.21    7.88
   4  -6 -23   -0.20    6.12
   4  -6 -23   12.79    8.19
   6  -2  23   -6.87    5.65
   6  -2  23    8.59    5.07
  -4   6  26  -13.80    6.56
  -4   6  26    3.18    6.36
  -2  -4  26   22.26   11.87
  -2  -4  26   22.94   11.23
   4  -6 -26    4.47    7.71
   6  -2  26    6.80    5.38
  -4   6  29    3.89   10.28
  -4   6  29    8.73    8.52
  -2  -4  29    4.03   10.28
  -2  -4  29   -8.52    9.13
   4  -6 -29   -0.47    6.16
   6  -2  29   12.38    9.03
   6  -2  29   -1.49    4.40
  -4   6  32   18.44   12.38
  -4   6  32   19.01   10.11
  -2  -4  32    7.14   12.62
   4  -6 -32   12.14    9.95
   6  -2  32   13.40   11.64
   6  -2  32   -2.54    5.01
  -2  -4  35   -7.71   10.82
   4  -6 -35  -20.06   10.01
   6  -2  35    2.57   12.75
   6  -2  35  -11.54    5.55
  -6   1  35   10.15   14.85
   5  -6  35    9.91   14.58
   5  -6  35    4.97   10.18
   6  -1 -35   18.94   14.44
  -6   1  32    5.45   10.89
  -1  -5 -32   -1.62    5.89
   1   5  32   24.22   19.82
   5  -6  32   10.72   12.85
   5  -6  32   15.36    9.95
   6  -1 -32   -3.75   10.86
  -6   1  29   96.04   34.98
  -6   1  29   69.48   18.81
  -1  -5 -29   43.60   10.96
   1   5  29   41.47   16.64
   5  -6  29   39.48   13.40
   6  -1 -29   43.47   15.97
  -6   1  26  431.47   37.68
  -6   1  26  441.28   36.94
  -1  -5 -26  454.68   26.35
   1   5  26  436.14   34.64
   5  -6  26  425.69   32.27
   5  -6  26  468.62   30.75
   6  -1 -26  436.48   36.77
  -6   1  23  621.25   40.42
  -6   1  23  674.83   41.78
  -1  -5 -23  654.94   29.40
   1   5  23  632.14   37.55
   5  -6  23  674.86   34.67
   6  -1 -23  632.17   41.34
  -6   1  20  246.33   25.00
  -1  -5 -20  243.56   17.35
   1   5  20  243.05   22.29
   5  -6  20  298.29   22.36
   6  -1 -20  255.33   25.71
  -6   1  17 1332.74   51.08
  -6   1  17 1642.61   56.73
  -1  -5 -17 1361.26   39.48
  -1  -5 -17 1646.16   39.65
   1   5  17 1423.40   47.46
   5  -6  17 1500.29   44.96
   6  -1 -17 1560.88   55.44
  -6   1  14  279.42   21.95
  -6   1  14  353.40   25.44
  -1  -5 -14  247.62   16.61
  -1  -5 -14  341.52   17.08
   1   5  14  278.77   20.26
   5  -6  14  277.86   18.84
   6  -1 -14  292.54   23.51
  -6   1  11   -5.21    3.48
  -6   1  11    5.55    5.78
  -1  -5 -11    5.04    4.60
  -1  -5 -11   -2.81    2.40
   1   5  11    3.59    4.87
   6  -1 -11    4.53    5.38
   6  -1 -11   -0.98    4.47
  -6   1   8  174.01   14.58
  -6   1   8  199.41   16.61
  -1  -5  -8  188.79   12.82
   1   5   8  185.00   13.73
   6  -1  -8  165.79   14.58
   6  -1  -8  200.60   16.68
  -6   1   5  107.54   10.52
  -6   1   5  134.60   12.72
  -1  -5  -5  128.55   10.49
   1   5   5  127.60   10.82
   5  -6   5  132.13    9.30
   6  -1  -5  116.03   10.89
   6  -1  -5  129.59   12.48
  -6   1   2  877.56   21.99
  -6   1   2  938.11   27.64
  -5   6  -2  932.49   22.02
  -1  -5  -2  963.48   26.66
   1   5   2  939.67   26.86
   5  -6   2  968.62   24.22
   6  -1  -2  859.97   23.31
   6  -1  -2 1035.70   29.29
  -5   6   1  115.93    9.67
  -1  -5   1  126.28   10.89
   1   5  -1  118.16   10.62
   5  -6  -1  116.71   10.08
   6  -1   1  123.00    7.00
  -6   1  -4 2245.11   29.67
  -5   6   4 2004.46   41.24
  -1  -5   4 2244.13   44.69
  -1  -5   4 2062.41   44.75
   5  -6  -4 2134.73   43.30
   5  -6  -4 2331.61   47.93
   6  -1   4 2207.36   29.46
  -5   6   7  480.42   23.04
  -1  -5   7  450.35   23.37
   5  -6  -7  412.12   21.51
   5  -6  -7  505.66   24.15
   6  -1   7  497.91    9.98
  -5   6  10   31.83    9.03
  -5   6  10   67.08   12.01
  -1  -5  10   60.75   11.94
   5  -6 -10   45.80   10.76
   5  -6 -10   66.10   12.01
  -5   6  13  127.19   18.27
  -5   6  13  120.39   16.74
  -1  -5  13   80.65   14.24
   5  -6 -13   96.41   15.59
   5  -6 -13  123.07   14.51
   6  -1  13   82.07    7.65
   6  -1  13   99.96    4.63
  -5   6  16   -7.75    4.77
  -5   6  16    2.13    5.75
  -1  -5  16    7.04    6.73
   5  -6 -16    6.83    6.46
   5  -6 -16    6.26    6.56
   6  -1  16   -3.42    2.77
   6  -1  16    3.48    2.37
  -5   6  19  789.27   41.13
  -5   6  19  919.27   41.68
  -1  -5  19  736.16   45.57
  -1  -5  19  978.77   44.45
   5  -6 -19  833.21   41.03
   5  -6 -19  911.12   41.41
   6  -1  19  822.35   31.39
   6  -1  19  879.32   25.81
  -5   6  22  343.25   30.01
  -5   6  22  378.60   28.69
  -1  -5  22  344.67   29.13
  -1  -5  22  412.93   31.43
   5  -6 -22  299.24   27.37
   5  -6 -22  355.36   28.42
   6  -1  22  333.78   23.71
   6  -1  22  374.91   16.78
  -5   6  25   98.54   21.51
  -5   6  25  142.92   22.39
  -1  -5  25   66.71   17.22
  -1  -5  25   95.23   18.98
   5  -6 -25  100.98   19.69
   6  -1  25   96.00   17.05
   6  -1  25  112.54   11.13
  -5   6  28  168.83   27.40
  -5   6  28  170.46   25.91
  -1  -5  28  171.34   27.98
  -1  -5  28  210.54   30.11
   5  -6 -28  201.75   24.83
   6  -1  28  132.06   21.07
   6  -1  28  163.46   14.07
  -5   6  31    8.42   10.59
  -5   6  31    7.34    9.30
  -1  -5  31    8.39   12.82
  -1  -5  31   20.70   13.53
   5  -6 -31   -0.44    9.67
   6  -1  31   12.01    9.95
   6  -1  31   10.55    5.75
  -5   6  34    3.42   10.18
  -1  -5  34   -3.86   12.14
   6  -1  34   18.17   15.19
  -6   0  36   30.78   18.50
   0  -6 -36   -3.48    8.96
   6  -6  36  -20.74   13.53
   6  -6  36   25.17   12.69
   6   0 -36   18.00   13.40
  -6   0  33    0.44   12.11
   0  -6 -33    4.67    8.15
   0   6  33   -3.42   14.04
   6  -6  33    9.27   14.55
   6  -6  33   10.79    8.66
   6   0 -33   21.72   14.04
  -6   0  30   60.28   18.84
  -6   0  30   81.96   21.24
   0  -6 -30   78.92   14.95
   0   6  30   83.66   20.80
   6  -6  30   82.37   17.76
   6  -6  30   94.24   18.10
   6   0 -30   99.59   23.21
  -6   0  27   48.91   17.32
  -6   0  27   29.97   15.05
   0  -6 -27   55.41   12.18
   0   6  27   15.12   11.94
   6  -6  27   29.53   12.52
   6  -6  27   47.26   12.08
  -6   0  24  481.67   37.45
  -6   0  24  472.78   36.40
   0  -6 -24  482.55   27.70
   0   6  24  498.55   35.59
   6  -6  24  370.99   27.77
   6  -6  24  479.68   28.89
   6   0 -24  438.78   35.52
  -6   0  21  155.34   23.71
  -6   0  21  191.74   27.20
   0  -6 -21  116.43   16.88
   0  -6 -21  138.02   25.17
   0   6  21  123.64   25.00
   6  -6  21  128.75   15.15
   6   0 -21  108.42   21.14
  -6   0  18   -0.20    6.97
  -6   0  18   11.16    8.39
   0  -6 -18    3.21    5.95
   0  -6 -18   13.26    6.12
   0   6  18    9.10    7.58
   6  -6  18   15.02    6.66
   6   0 -18    3.89    7.17
  -6   0  15   63.77   14.21
  -6   0  15   67.45   14.72
   0  -6 -15   62.82   10.39
   0   6  15   81.73   14.48
   6  -6  15   70.16   11.70
   6   0 -15   83.76   16.91
  -6   0  12   49.05   11.33
  -6   0  12   61.70   13.16
   0  -6 -12   35.28    8.42
   0  -6 -12   45.09    8.59
   0   6  12   44.45   10.28
   6   0 -12   41.88   11.23
  -6   0   9  740.49   30.44
  -6   0   9  843.63   34.23
   0  -6  -9  778.65   27.84
   0   6   9  823.54   30.34
   6   0  -9  822.01   41.95
  -6   0   6   77.70   11.10
  -6   0   6   97.02   11.67
   0  -6  -6   88.26   10.01
   0   6   6   83.83   10.15
   6   0  -6   82.81   10.22
   6   0  -6   75.94   11.81
  -6   0   3   20.23    5.38
  -6   0   3   20.30    5.92
   0  -6  -3   18.20    5.65
   0   6   3   23.81    6.43
   6  -6   3   19.86    4.70
   6   0  -3   25.61    6.16
   6   0  -3   29.84    7.54
  -6   0   0 4735.31   42.69
  -6   0   0 5334.12   45.40
  -6   0   0 5405.43   61.43
  -6   6   0 5054.98   53.58
   0  -6   0 5368.59   67.25
   0   6   0 4912.66   64.61
   6  -6   0 5245.70   58.49
   6   0   0 4532.85   48.51
   6   0   0 5223.30   60.48
  -6   0  -3  132.13    8.83
  -6   6   3  132.67   11.10
   0  -6   3  125.43   11.60
   0   6  -3  124.99   11.47
   6  -6  -3  139.47   12.21
   6  -6  -3  144.24   13.26
   6   0   3  119.99    6.16
   6   0   3  130.64    6.39
   6   0   3  142.14    8.73
  -6   0  -6  814.33   14.17
  -6   6   6  746.98   27.98
   0  -6   6  751.35   29.53
   6  -6  -6  731.19   28.04
   6  -6  -6  865.14   31.93
   6   0   6  773.57   13.84
  -6   6   9   57.20   11.74
  -6   6   9   80.65   12.89
   0  -6   9   54.33   10.69
   6  -6  -9   48.61   12.08
   6  -6  -9   64.75   12.08
   6   0   9   53.58    4.36
  -6   6  12  160.31   16.71
  -6   6  12  146.71   16.30
   0  -6  12  155.51   16.20
   6  -6 -12  140.25   15.83
   6  -6 -12  139.30   16.24
   6   0  12  151.85    9.64
  -6   6  15  524.30   31.22
  -6   6  15  579.06   31.66
   0  -6  15  476.40   28.86
   6  -6 -15  488.44   29.63
   6  -6 -15  569.73   31.73
   6   0  15  474.23   20.03
  -6   6  18   53.45   16.61
  -6   6  18   77.09   15.90
   0  -6  18   52.77   12.79
   6  -6 -18   52.91   13.50
   6  -6 -18   60.48   13.77
   6   0  18   39.88    9.20
  -6   6  21  148.67   23.85
  -6   6  21  169.78   24.12
   0  -6  21  122.05   20.87
   0  -6  21  154.80   27.10
   6  -6 -21   99.86   18.91
   6  -6 -21  135.31   21.41
   6   0  21  133.82   15.32
  -6   6  24  120.93   23.88
  -6   6  24  144.82   23.88
   0  -6  24   99.72   20.63
   0  -6  24   93.20   18.84
   6  -6 -24  122.90   21.82
   6  -6 -24  152.06   24.09
   6   0  24   87.44   16.10
   6   0  24  129.80    9.78
  -6   6  27   36.36   15.53
  -6   6  27   30.95   13.40
   0  -6  27   19.96   13.13
   0  -6  27   13.06   10.62
   6  -6 -27   32.44   14.11
   6   0  27   15.63   10.39
  -6   6  30   42.96   16.27
  -6   6  30   75.88   18.27
   0  -6  30   56.26   23.31
   0  -6  30   54.23   17.76
   6   0  30   73.20   18.33
  -6   6  33  -10.22   10.69
   0  -6  33   -1.42   12.14
   0  -6  33   19.45   11.84
   6  -6 -33    7.61   12.18
   6   0  33   15.46   11.43
  -6   6  36   10.45   12.21
   0  -6  36   25.03   15.36
   6  -6 -36   -3.11   11.13
   6   0  36   -0.95   15.36
  -7   6  35  -16.07   13.33
   1  -7  35    2.27   15.22
   6   1  35   -5.78   14.14
   7  -6 -35   20.57   14.41
  -7   6  32  122.02   23.81
   1  -7  32  119.89   25.00
   1  -7  32  175.09   29.19
   6   1  32  124.86   23.81
   7  -6 -32  108.49   24.19
  -7   6  29   -8.56    9.61
  -7   6  29   10.82   11.91
   1  -7  29    5.28   11.74
   1  -7  29    9.07    9.98
   6   1  29   10.89    9.71
   7  -6 -29    9.44   10.59
  -7   6  26    2.06    9.44
  -7   6  26   -6.22    7.98
   1  -7  26   -2.33    8.12
   1  -7  26   -2.33    5.28
   6   1  26    0.10    8.22
   7  -6 -26   -3.01    7.27
  -7   6  23    4.57    9.20
  -7   6  23   -1.89    7.58
   1  -7  23    7.75    8.12
   1  -7  23    6.53    7.34
   6   1  23   15.36    7.54
   7  -6 -23    8.90    9.57
   7  -6 -23    4.91    8.86
  -7   6  20  126.11   21.99
  -7   6  20  120.60   20.23
   1  -7  20  104.60   18.47
   6   1  20   86.70   14.04
   7  -6 -20   79.12   17.02
   7  -6 -20  121.98   20.67
  -7   6  17  120.16   31.16
  -7   6  17  180.06   19.82
   1  -7  17  148.40   18.20
   6   1  17  158.96   13.90
   7  -6 -17  136.16   20.50
   7  -6 -17  156.08   21.92
  -7   6  14   43.03   11.50
  -7   6  14   22.97    9.13
   1  -7  14   27.03    9.47
   6   1  14   26.15    6.53
   7  -6 -14   21.11    9.07
   7  -6 -14   30.95   10.93
  -7   6  11  419.53   25.24
  -7   6  11  448.39   26.76
   1  -7  11  424.10   25.78
   6   1  11  424.88   15.63
   7  -6 -11  413.37   25.47
   7  -6 -11  487.09   28.18
  -7   6   8 1594.33   43.94
  -7   6   8 1719.53   47.97
   1  -7   8 1708.64   47.83
   6   1   8 1680.05   25.44
   7  -6  -8 1899.97   61.16
  -7   6   5 3899.63   60.86
  -7   6   5 4395.64   71.44
  -6  -1  -5 4375.72   41.24
   1  -7   5 4399.09   67.76
   6   1   5 4156.34   38.87
   6   1   5 4187.03   40.42
   7  -6  -5 4035.61   63.87
   7  -6  -5 4578.72   73.20
  -7   6   2  616.07   21.24
  -6  -1  -2  582.18   12.45
  -6  -1  -2  609.24   12.75
  -6  -1  -2  636.13   20.06
  -1   7  -2  594.29   24.12
   1  -7   2  641.24   25.24
   6   1   2  639.14   28.21
   6   1   2  575.34   19.18
   7  -6  -2  611.71   22.43
   7  -6  -2  701.28   27.64
  -7   6  -1  828.31   23.17
  -6  -1   1  770.12   21.58
  -6  -1   1  877.86   23.00
  -6  -1   1  927.76   28.18
  -1   7   1  832.20   28.35
   1  -7  -1  899.92   29.36
   6   1  -1  846.07   26.89
   7  -6   1  886.05   23.21
  -6  -1   4   53.24    8.66
  -6  -1   4   85.85   12.25
  -1   7   4   51.38    9.88
   1  -7  -4   64.48   10.39
   6   1  -4   45.60    8.90
   7  -6   4   56.56    5.75
  -6  -1   7  371.33   20.74
  -6  -1   7  451.33   24.59
  -1   7   7  480.73   23.71
   1  -7  -7  459.58   22.43
   6   1  -7  474.30   25.30
  -6  -1  10   57.51   11.98
  -6  -1  10   70.84   12.89
  -1   7  10   71.11   12.65
   1  -7 -10   77.26   12.79
   1  -7 -10   86.80   11.87
   6   1 -10   67.86   13.40
  -6  -1  13  495.14   28.89
  -6  -1  13  588.26   32.91
  -1   7  13  553.69   29.13
   1  -7 -13  500.08   25.95
   1  -7 -13  600.10   26.05
   6   1 -13  569.83   32.54
  -6  -1  16  625.14   35.25
  -6  -1  16  801.21   40.59
  -1   7  16  687.21   34.67
   1  -7 -16  666.54   31.53
   1  -7 -16  806.55   31.76
   6   1 -16  750.30   39.48
   7  -6  16  786.80   29.67
  -6  -1  19  239.57   24.25
  -6  -1  19  282.50   26.79
  -1   7  19  217.41   21.89
   1  -7 -19  217.31   19.28
   1  -7 -19  279.59   24.80
   6   1 -19  251.85   25.68
   7  -6  19  246.33   18.37
  -6  -1  22   28.55   13.02
  -6  -1  22   51.15   14.92
  -1   7  22   50.10   14.34
   1  -7 -22   34.74   11.30
   1  -7 -22   42.93   10.86
   6   1 -22   39.27   13.70
   7  -6  22   47.93   10.89
  -6  -1  25   -3.69   10.18
  -6  -1  25    3.86    8.22
  -1   7  25    0.24    9.40
   1  -7 -25   -0.20    6.29
   6   1 -25   -1.79    8.63
   7  -6  25   -7.92    5.34
   7  -6  25    5.89    5.99
  -6  -1  28   27.13   14.31
  -6  -1  28   19.05   11.50
  -1   7  28    6.77   11.47
   1  -7 -28   16.51    8.69
   6   1 -28   -2.71   11.91
   7  -6  28   23.04   11.43
   7  -6  28    4.03    6.83
  -6  -1  31   52.13   16.44
  -6  -1  31   44.04   18.10
  -1   7  31   34.30   15.46
   1  -7 -31   36.57   12.52
   6   1 -31   38.87   18.54
   7  -6  31   62.75   17.59
   7  -6  31   32.27   10.79
  -6  -1  34   16.10   14.88
   1  -7 -34  -21.45    8.29
   6   1 -34    6.46   14.28
   7  -6  34   12.96   22.19
  -7   5  36  -15.29   12.85
   5   2  36  -34.44   13.02
   7  -5 -36   16.37   15.76
  -7   5  33    5.31   13.46
   2  -7  33    1.59   13.33
   2  -7  33  -20.84    9.13
   7  -5 -33   -7.88   10.42
  -7   5  30    1.93   10.15
  -7   5  30   11.60   10.72
   2  -7  30  -11.10   12.28
   2  -7  30   10.55   10.45
   5   2  30   10.32    9.20
   7  -5 -30   16.34   13.19
  -7   5  27  117.72   23.31
  -7   5  27  144.75   24.56
   2  -7  27   89.74   20.36
   2  -7  27  117.96   22.19
   5   2  27  104.32   19.69
   7  -5 -27  104.76   21.68
  -7   5  24   78.58   19.08
  -7   5  24   76.89   17.96
   2  -7  24   93.23   19.18
   2  -7  24   88.87   18.88
   5   2  24   66.00   14.92
   7  -5 -24   77.19   18.23
  -7   5  21    1.15    8.12
  -7   5  21   15.90   10.49
   2  -7  21    3.21    7.07
   5   2  21   20.50    9.07
   7  -5 -21    4.33    8.08
   7  -5 -21    5.34    8.22
  -7   5  18   11.98    8.32
  -7   5  18   -1.56    6.56
   2  -7  18    4.30    5.99
   5   2  18   12.82    6.83
   7  -5 -18    2.03    6.16
   7  -5 -18    5.89    7.00
  -7   5  15   -5.07    4.47
  -7   5  15    4.53    5.55
   2  -7  15   -5.14    3.62
   5   2  15    4.50    4.26
   7  -5 -15   -1.45    4.74
   7  -5 -15    4.47    6.26
  -7   5  12    2.67    5.65
  -7   5  12   10.18    6.93
   2  -7  12    7.14    5.65
   5   2  12    1.25    3.55
   7  -5 -12    0.27    5.07
   7  -5 -12    9.71    6.39
  -7   5   9    4.70    5.45
  -7   5   9    2.57    5.38
   5   2   9    2.84    3.25
   7  -5  -9    4.80    5.51
   7  -5  -9    6.12    6.87
  -7   5   6  231.21   15.83
  -5  -2  -6  248.06    9.07
   2  -7   6  261.49   16.74
   7  -5  -6  231.42   16.24
   7  -5  -6  274.48   18.88
  -7   5   3   51.25    8.46
  -7   5   3   36.50    8.12
  -5  -2  -3   26.08    3.92
  -5  -2  -3   31.76    4.50
  -5  -2  -3   28.62    5.99
  -2   7  -3   38.46    8.05
   2  -7   3   31.26    7.44
   5   2   3   31.93    5.68
   5   2   3   32.37    5.48
   7  -5  -3   30.01    6.70
   7  -5  -3   31.26    7.92
  -7   5   0 1382.20   24.32
  -5  -2   0 1233.60   26.52
  -5  -2   0 1427.06   28.55
  -5  -2   0 1364.47   31.87
  -2   7   0 1355.68   34.71
   2  -7   0 1406.02   35.65
   5   2   0 1390.01   30.41
   5   2   0 1361.60   31.93
   7  -5   0 1412.81   28.28
   7  -5   0 1535.95   36.97
  -5  -2   3  201.95   13.46
  -5  -2   3  280.13   15.43
  -5  -2   3  262.60   16.54
  -2   7   3  266.97   16.47
   2  -7  -3  247.48   15.87
   5   2  -3  264.13   16.41
   7  -5   3  244.47    9.37
  -5  -2   6   12.14    5.41
  -5  -2   6   11.33    6.29
  -2   7   6   19.15    6.49
   2  -7  -6   15.70    6.09
   5   2  -6    8.36    5.55
  -5  -2   9  194.95   16.51
  -5  -2   9  206.28   18.03
  -2   7   9  184.94   16.14
   2  -7  -9  189.03   15.80
   2  -7  -9  240.72   16.47
  -5  -2  12  142.92   15.83
  -5  -2  12  143.80   16.54
  -2   7  12  116.74   14.44
   2  -7 -12  132.88   14.55
   2  -7 -12  162.37   14.61
   5   2 -12  128.27   15.80
  -5  -2  15    3.45    6.83
  -5  -2  15    0.91    5.78
  -2   7  15    7.00    6.93
   2  -7 -15   11.84    7.37
   2  -7 -15    5.62    5.75
   5   2 -15    2.94    7.00
   7  -5  15    5.34    4.36
  -5  -2  18  547.84   34.23
  -5  -2  18  613.60   37.18
  -2   7  18  559.07   33.42
   2  -7 -18  505.86   29.77
   2  -7 -18  602.30   30.07
   5   2 -18  561.20   35.35
   7  -5  18  578.62   24.76
  -5  -2  21   11.03    9.78
  -5  -2  21    3.25    7.68
  -2   7  21    2.03    7.68
   2  -7 -21    5.85    6.83
   2  -7 -21   20.84    8.32
   5   2 -21   10.89    9.71
   7  -5  21    9.23    5.11
  -5  -2  24  346.87   32.14
  -5  -2  24  352.65   32.03
  -2   7  24  354.45   30.88
   2  -7 -24  277.86   24.80
   2  -7 -24  330.63   25.61
   5   2 -24  348.70   32.24
   7  -5  24  313.65   24.59
   7  -5  24  354.79   22.50
  -5  -2  27  257.73   30.51
  -5  -2  27  287.57   31.05
  -2   7  27  253.17   29.29
   2  -7 -27  277.22   24.93
   5   2 -27  265.65   42.28
   7  -5  27  238.21   24.12
   7  -5  27  272.75   21.45
  -5  -2  30   16.98   11.16
  -5  -2  30   -6.22    8.90
   2  -7 -30   -3.55    7.85
   5   2 -30    8.93   10.79
   7  -5  30   -6.87    7.98
   7  -5  30    4.40    6.80
  -5  -2  33   49.08   17.62
  -2   7  33   23.41   16.10
   2  -7 -33   31.53   13.13
   5   2 -33   34.00   15.36
   7  -5  33   52.53   17.08
   7  -5  33   19.52    9.34
   2  -7 -36  -12.52    9.81
   7  -5  36  -27.60   12.89
   7  -5  36   12.52    9.34
  -7   4  34   -1.89   12.89
   3  -7  34   16.14   13.84
   3  -7  34   12.79   10.69
   4   3  34    2.94   13.84
   7  -4 -34    0.54   11.77
  -7   4  31   10.69   11.91
  -7   4  31  -15.05    8.76
   3  -7  31   -8.36   10.86
   3  -7  31   -3.75    7.85
   4   3  31   19.45   13.43
   7  -4 -31   -0.27   10.82
  -7   4  28   69.21   19.15
  -7   4  28   70.26   18.91
   3  -7  28   64.54   18.17
   3  -7  28   54.26   15.36
   4   3  28   56.39   16.71
  -7   4  25  162.44   28.04
  -7   4  25  194.85   28.25
   3  -7  25  167.62   25.54
   3  -7  25  175.06   21.48
   4   3  25  187.24   21.92
   7  -4 -25  192.85   28.38
  -7   4  22  153.95   24.80
  -7   4  22  177.19   21.68
  -4  -3 -22  144.82   10.82
   3  -7  22  166.60   19.99
   4   3  22  152.33   21.21
   7  -4 -22  114.00   20.74
  -7   4  19   52.37   14.78
  -7   4  19   94.35   17.89
  -4  -3 -19   95.56    7.92
   3  -7  19  105.98   17.76
   4   3  19   91.13   14.99
   7  -4 -19   84.23   16.74
   7  -4 -19   75.84   16.61
  -7   4  16   -1.86    6.02
  -7   4  16    9.10    6.53
  -4  -3 -16    6.39    2.57
   3  -7  16   -0.71    4.03
   4   3  16   -0.24    4.13
   7  -4 -16    1.79    5.58
   7  -4 -16   -2.27    4.60
  -7   4  13   32.85   10.11
  -7   4  13   26.62    9.13
  -4  -3 -13   31.93    3.65
   3  -7  13   29.43    8.96
   4   3  13   24.76    6.93
   7  -4 -13   32.85    9.67
   7  -4 -13   42.15   11.40
  -7   4  10  167.28   15.76
  -7   4  10  204.89   18.33
  -4  -3 -10  157.67    7.61
  -4  -3 -10  191.97    7.24
   4   3  10  163.46   12.08
   7  -4 -10  162.88   15.80
   7  -4 -10  181.28   17.22
  -7   4   7   16.51    6.36
  -7   4   7   19.05    7.31
  -4  -3  -7   21.31    3.86
   4   3   7   14.61    4.70
   7  -4  -7   20.97    6.77
   7  -4  -7   27.47    7.51
  -7   4   4    3.69    3.82
  -7   4   4    5.75    4.67
  -4  -3  -4    6.33    3.11
  -4  -3  -4    7.78    3.75
   3  -7   4    3.25    3.75
   4   3   4    3.65    3.35
   7  -4  -4    5.01    4.23
   7  -4  -4    3.28    4.33
  -7   4   1  557.18   22.36
  -4  -3  -1  583.53   18.81
  -4  -3  -1  548.85   19.62
  -3   7  -1  558.80   21.62
   3  -7   1  559.81   22.19
   4   3   1  590.09   20.06
   7  -4  -1  565.50   18.47
   7  -4  -1  577.57   22.90
  -4  -3   2   19.25    5.45
  -4  -3   2   13.26    5.24
  -3   7   2   19.65    6.26
   3  -7  -2   11.91    5.62
   4   3  -2   16.03    5.51
   7  -4   2   12.21    2.81
   7  -4   2   10.82    4.70
  -4  -3   5  117.45   12.35
  -3   7   5   98.98   11.20
   3  -7  -5  102.94   11.37
   4   3  -5  128.61   12.99
  -4  -3   8  154.69   15.39
  -3   7   8  147.22   14.58
   3  -7  -8  143.40   13.90
   3  -7  -8  171.10   14.38
  -4  -3  11  254.99   19.82
  -4  -3  11  281.07   21.41
  -3   7  11  264.36   19.99
   3  -7 -11  258.51   19.08
   3  -7 -11  319.33   20.13
   4   3 -11  288.52   22.02
  -4  -3  14  322.07   24.02
  -4  -3  14  331.48   25.17
  -3   7  14  340.65   24.22
   3  -7 -14  333.74   23.34
   3  -7 -14  359.79   23.27
   4   3 -14  343.18   25.71
   7  -4  14  341.86   15.87
  -4  -3  17  120.90   19.69
  -4  -3  17  157.10   19.35
  -3   7  17  146.61   18.17
   3  -7 -17  118.23   17.73
   3  -7 -17  166.97   17.62
   4   3 -17  184.43   20.94
   7  -4  17  155.10   12.11
  -4  -3  20   85.79   17.73
  -4  -3  20  128.88   22.29
  -3   7  20   80.41   16.64
   3  -7 -20   82.91   16.37
   3  -7 -20   84.06   15.02
   4   3 -20   95.46   19.21
   7  -4  20   80.14   11.13
  -4  -3  23    0.27    8.56
  -4  -3  23   12.79   10.76
  -3   7  23    7.17    9.47
   3  -7 -23    5.99    7.61
   3  -7 -23   11.43    7.92
   4   3 -23    6.12    8.76
   7  -4  23    8.32    6.63
   7  -4  23   14.38    6.19
  -4  -3  26   20.74   12.25
  -4  -3  26   26.96   12.58
  -3   7  26   20.70   12.65
   3  -7 -26    1.01    7.27
   4   3 -26   18.91   12.11
   7  -4  26   16.47    9.81
   7  -4  26   17.93    7.51
  -4  -3  29   44.18   24.66
  -4  -3  29   33.90   14.82
  -3   7  29   31.76   16.68
   3  -7 -29   49.86   13.56
   4   3 -29   16.17   13.13
   7  -4  29   47.63   14.55
   7  -4  29   16.68    7.92
  -4  -3  32    5.04   10.39
  -4  -3  32    2.00   12.01
  -3   7  32    4.40   14.78
   3  -7 -32   20.20   11.67
   7  -4  32  -22.56    9.30
   7  -4  32   18.94    7.41
  -4  -3  35   16.85   15.39
   3  -7 -35    9.34   10.25
   7  -4  35    6.02   15.87
   7  -4  35   -3.32    7.07
  -7   3  35    9.44   13.90
   3   4  35    2.27   15.05
   4  -7  35    4.84   11.60
   7  -3 -35   30.14   13.60
  -7   3  32   39.27   15.53
   3   4  32   38.06   16.74
   4  -7  32   38.43   14.99
   7  -3 -32   34.67   15.83
  -7   3  29  -10.93   11.23
  -7   3  29   12.04   11.57
   3   4  29   18.64   10.62
   4  -7  29    8.39    9.17
   4  -7  29    5.78    8.29
   7  -3 -29  -14.78    7.68
  -7   3  26    4.43   10.72
  -7   3  26    0.27    8.80
  -3  -4 -26   -9.67    3.52
   3   4  26    0.37    6.80
   4  -7  26    3.62    7.07
   4  -7  26    1.93    7.65
   7  -3 -26   18.64   12.55
  -7   3  23  183.58   27.43
  -7   3  23  189.77   23.31
  -3  -4 -23  168.70   13.50
   4  -7  23  191.53   20.97
   7  -3 -23  229.22   26.08
  -7   3  20  247.89   25.37
  -7   3  20  261.35   30.61
  -3  -4 -20  218.93   13.80
   3   4  20  225.29   20.43
   4  -7  20  213.76   20.87
   7  -3 -20  253.50   25.40
  -7   3  17    7.21    7.92
  -7   3  17  -10.96    4.57
  -3  -4 -17    4.77    3.21
   3   4  17    2.33    5.45
   4  -7  17    1.73    5.51
   7  -3 -17    2.88    7.17
   7  -3 -17    0.07    6.46
  -7   3  14  186.26   18.77
  -7   3  14  189.47   19.35
  -3  -4 -14  204.25   12.58
  -3  -4 -14  210.54   10.86
   3   4  14  207.40   16.41
   4  -7  14  213.42   18.23
   7  -3 -14  152.80   16.51
   7  -3 -14  223.09   20.87
  -7   3  11   45.02   10.66
  -7   3  11   55.71   11.87
  -3  -4 -11   41.00    6.56
  -3  -4 -11   59.44    6.06
   3   4  11   54.16    9.71
   7  -3 -11   55.48   12.01
   7  -3 -11   47.87   11.57
  -7   3   8  283.78   18.67
  -7   3   8  321.19   21.18
  -3  -4  -8  304.01   13.67
   3   4   8  302.05   16.14
   7  -3  -8  262.20   18.27
  -7   3   5   52.60    8.86
  -7   3   5   50.00    9.88
  -3  -4  -5   49.19    7.00
   3   4   5   46.89    7.58
   4  -7   5   63.80    9.27
   7  -3  -5   43.00    8.39
   7  -3  -5   58.56   10.28
  -7   3   2  579.57   18.13
  -7   3   2  672.63   24.96
  -4   7  -2  592.86   21.14
  -3  -4  -2  587.79   19.89
   3   4   2  623.58   21.55
   4  -7   2  631.39   22.83
   7  -3  -2  562.99   19.45
   7  -3  -2  670.03   24.86
  -7   3  -1  155.40   11.33
  -4   7   1  166.30   12.35
  -3  -4   1  194.00   12.79
  -3  -4   1  173.30   12.69
   3   4  -1  176.51   12.62
   4  -7  -1  187.07   13.36
   7  -3   1  178.88    8.32
   7  -3   1  184.70   12.28
  -4   7   4   19.86    6.53
  -3  -4   4   17.49    5.85
  -3  -4   4   22.80    6.70
   3   4  -4   17.66    6.22
   4  -7  -4   17.56    6.80
   7  -3   4   25.54    5.21
  -4   7   7   96.14   13.70
  -3  -4   7   78.95   12.52
   3   4  -7   79.87   12.25
   4  -7  -7   63.60   10.93
   4  -7  -7   92.05   11.43
  -4   7  10    0.17    5.01
  -3  -4  10    3.79    5.58
   3   4 -10   10.89    6.66
   4  -7 -10    9.88    6.02
   4  -7 -10    7.41    5.89
  -4   7  13  325.02   23.44
  -3  -4  13  311.49   23.37
   3   4 -13  327.32   24.25
   4  -7 -13  305.13   22.09
   7  -3  13  357.59   15.12
  -4   7  16   83.72   16.07
  -3  -4  16   62.55   14.75
  -3  -4  16   69.25   14.31
   3   4 -16   81.96   16.27
   4  -7 -16   38.90   10.69
   4  -7 -16   57.74   12.52
   7  -3  16   64.21    7.00
  -4   7  19  401.43   29.67
  -4   7  19  435.09   27.84
  -3  -4  19  303.33   26.25
  -3  -4  19  406.85   30.72
   3   4 -19  412.70   31.12
   4  -7 -19  379.85   28.01
   4  -7 -19  386.52   26.83
   7  -3  19  300.86   19.11
   7  -3  19  388.48   17.22
  -4   7  22  185.38   26.45
  -4   7  22  176.14   20.13
  -3  -4  22  184.70   22.29
  -3  -4  22  207.47   23.34
   3   4 -22  147.89   23.54
   4  -7 -22  147.42   22.19
   4  -7 -22  171.51   19.99
   7  -3  22  142.65   16.17
   7  -3  22  174.28   13.13
  -4   7  25   -9.44    7.37
  -4   7  25    1.66    6.93
  -3  -4  25   10.93    7.85
  -3  -4  25   -8.56    7.07
   3   4 -25    4.06    8.46
   4  -7 -25    7.04    7.41
   4  -7 -25   -5.82    6.39
   7  -3  25    4.43    5.85
   7  -3  25    5.92    4.63
  -4   7  28    1.86   12.41
  -3  -4  28   24.93   13.13
  -3  -4  28    0.64    9.30
   4  -7 -28   24.66   10.93
   7  -3  28   27.43   10.89
   7  -3  28   10.01    5.85
  -4   7  31    9.61   10.96
  -3  -4  31    1.56   10.96
  -3  -4  31  -21.62   11.16
   4  -7 -31    6.53    9.23
   7  -3  31   -9.17    9.71
   7  -3  31   -0.78    5.51
  -3  -4  34   -1.22   11.50
   4  -7 -34    3.92   10.08
   7  -3  34    0.58   10.96
   7  -3  34   10.93    6.56
  -7   2  36   15.97   16.10
   5  -7  36   18.74   12.79
   7  -2 -36    8.02   13.19
  -7   2  33  -18.37   10.15
   2   5  33   10.08   14.78
   5  -7  33  -31.49   13.70
   5  -7  33    2.10    8.96
   7  -2 -33    9.54   13.19
  -7   2  30   -9.27    8.25
  -7   2  30   27.23   14.04
  -2  -5 -30   13.84    6.66
   2   5  30   25.17   13.09
   5  -7  30   20.67   13.60
   5  -7  30   14.99   10.18
   7  -2 -30   14.04   13.02
  -7   2  27   86.50   20.94
  -7   2  27   93.47   21.45
   2   5  27  126.11   23.07
   5  -7  27   96.95   19.25
  -7   2  24   29.94   13.77
  -7   2  24   41.84   13.80
  -2  -5 -24   34.91    8.63
   2   5  24   28.86   11.67
   5  -7  24   48.20   12.79
   7  -2 -24   34.00   14.78
  -7   2  21  -12.45    6.12
  -7   2  21   -4.60    6.93
  -2  -5 -21    2.33    4.63
   2   5  21   -4.84    6.46
   5  -7  21   -3.82    6.22
   7  -2 -21  -10.66    5.45
  -7   2  18   -0.17    5.89
  -7   2  18    2.16    5.65
  -2  -5 -18   -1.56    4.26
  -2  -5 -18    0.20    3.42
   2   5  18   -5.38    4.70
   5  -7  18    4.84    6.06
   7  -2 -18    4.16    7.07
  -7   2  15   19.65    8.69
  -7   2  15   33.15   10.66
  -2  -5 -15   22.36    6.83
  -2  -5 -15   29.60    6.26
   2   5  15   31.22    9.44
   5  -7  15   28.08    8.66
   7  -2 -15   25.44   10.15
   7  -2 -15   18.06    9.47
  -7   2  12   70.84   13.26
  -7   2  12   73.98   13.87
  -2  -5 -12   70.97   10.15
  -2  -5 -12   87.72    8.39
   2   5  12   88.32   12.79
   7  -2 -12   65.63   12.72
   7  -2 -12   65.02   13.60
  -7   2   9  206.32   16.85
  -7   2   9  244.95   19.48
  -2  -5  -9  204.76   13.53
   2   5   9  204.15   14.82
   7  -2  -9  187.68   16.41
   7  -2  -9  210.14   18.44
  -7   2   6   18.40    6.16
  -7   2   6    7.24    5.41
  -2  -5  -6   12.31    4.74
   2   5   6   14.61    5.68
   5  -7   6   21.14    5.38
   7  -2  -6   10.52    5.21
   7  -2  -6   13.56    6.39
  -7   2   3  621.08   20.60
  -7   2   3  713.60   26.76
  -5   7  -3  700.17   21.31
  -2  -5  -3  732.51   23.68
   2   5   3  688.29   23.98
   5  -7   3  725.37   23.34
   7  -2  -3  624.66   22.06
   7  -2  -3  709.50   26.69
  -7   2   0 1296.35   19.01
  -7   2   0 1343.43   19.35
  -7   2   0 1448.03   33.39
  -5   7   0 1316.68   31.29
  -2  -5   0 1331.83   32.98
   2   5   0 1370.67   34.10
   5  -7   0 1408.86   33.62
   7  -2   0 1263.47   24.56
   7  -2   0 1383.45   32.68
  -7   2  -3 1729.78   31.63
  -5   7   3 1599.71   37.75
  -2  -5   3 1763.24   40.46
  -2  -5   3 1657.56   41.07
   5  -7  -3 1719.12   39.95
   7  -2   3 1834.48   32.64
  -5   7   6  364.76   20.40
  -2  -5   6  410.80   22.70
   5  -7  -6  408.17   21.58
   5  -7  -6  449.54   23.27
   7  -2   6  425.15   13.40
  -5   7   9   46.14   10.86
  -2  -5   9   39.71    9.71
   5  -7  -9   40.22   10.01
   5  -7  -9   59.10   11.37
   7  -2   9   41.68    4.09
  -5   7  12  256.52   20.63
  -2  -5  12  249.11   20.84
   2   5 -12  247.01   20.94
   5  -7 -12  247.86   20.09
   5  -7 -12  275.73   20.57
   7  -2  12  256.82    8.25
  -5   7  15   55.65   13.16
  -5   7  15   71.58   13.90
  -2  -5  15   84.37   16.03
   2   5 -15   69.08   14.65
   5  -7 -15   87.21   16.14
   5  -7 -15   93.26   15.53
   7  -2  15   87.61    6.02
  -5   7  18   82.44   15.66
  -2  -5  18   71.31   17.52
  -2  -5  18   84.20   17.39
   2   5 -18   69.25   15.46
   5  -7 -18   62.92   14.58
   5  -7 -18   68.03   13.94
   7  -2  18   56.49    9.91
   7  -2  18   79.33    8.96
  -5   7  21    5.11    7.92
  -5   7  21    5.58    7.44
  -2  -5  21   -8.76    5.95
  -2  -5  21   13.16    8.32
   2   5 -21    7.41    9.03
   5  -7 -21    7.14    8.29
   5  -7 -21    4.16    7.71
   7  -2  21    5.62    5.34
   7  -2  21    2.00    3.28
  -5   7  24   -3.35    7.51
  -5   7  24   -0.51    7.61
  -2  -5  24   14.34   11.13
  -2  -5  24    9.27    9.37
   5  -7 -24   -3.08    7.88
   5  -7 -24    8.29    8.36
   7  -2  24   -1.83    5.21
   7  -2  24   11.20    4.77
  -5   7  27    9.07   12.31
  -5   7  27    3.75    8.15
  -2  -5  27   24.53   14.00
  -2  -5  27   -3.21    8.52
   5  -7 -27    9.88   10.05
   7  -2  27   28.65   11.23
   7  -2  27    7.78    5.14
  -5   7  30   -1.18    9.37
  -5   7  30   -1.73    8.52
  -2  -5  30  -25.30    9.03
  -2  -5  30   -6.36    9.00
   5  -7 -30    4.87    9.00
   7  -2  30    9.67    8.66
   7  -2  30    0.98    4.30
   5  -7 -33   13.84   10.96
   7  -2  33   33.52   16.03
   7  -2  33   -7.78    4.70
  -2  -5  36    7.85   14.04
   5  -7 -36    1.29   10.89
   7  -2  36   -9.81   15.29
  -7   1  34   12.21   14.95
  -1  -6 -34   -2.71    7.75
   1   6  34    4.43   14.51
   6  -7  34    6.90   14.04
   6  -7  34   10.28   11.06
   7  -1 -34  -11.10   11.03
  -7   1  31   12.79   12.04
  -7   1  31   -4.06   10.39
  -1  -6 -31    1.93    6.53
   1   6  31   -3.35   12.52
   6  -7  31   17.69   11.98
   6  -7  31   13.46    9.91
   7  -1 -31    6.83   12.38
  -7   1  28   17.96   15.90
  -7   1  28   28.48   13.70
  -1  -6 -28   10.22    8.15
   1   6  28   18.37   13.36
   6  -7  28    9.51   12.41
   6  -7  28   15.02    8.69
   7  -1 -28    4.91   13.02
  -7   1  25   14.28   12.11
  -7   1  25    2.47    9.78
  -1  -6 -25   13.84    7.34
   1   6  25   14.92   10.66
   6  -7  25   21.14    9.07
   7  -1 -25    7.24   10.39
  -7   1  22  358.00   31.02
  -7   1  22  342.13   31.09
  -1  -6 -22  321.67   20.84
   1   6  22  292.88   26.59
   6  -7  22  331.38   24.46
   7  -1 -22  372.98   32.27
  -7   1  19   28.38   12.11
  -7   1  19   45.33   13.46
  -1  -6 -19   30.11    9.07
  -1  -6 -19   49.02   10.01
   1   6  19   49.76   13.06
   6  -7  19   41.51   10.89
   7  -1 -19   45.36   13.94
  -7   1  16  318.32   25.81
  -7   1  16  422.44   29.80
  -1  -6 -16  356.88   21.11
  -1  -6 -16  430.97   20.77
   1   6  16  380.46   25.34
   6  -7  16  373.53   23.00
   7  -1 -16  364.80   27.91
  -7   1  13   62.45   13.13
  -7   1  13   78.34   14.85
  -1  -6 -13   68.43   11.10
  -1  -6 -13   71.65    9.88
   1   6  13   57.34   11.70
   7  -1 -13   74.86   14.78
  -7   1  10  107.98   15.46
  -7   1  10   98.64   15.29
  -1  -6 -10  115.86   11.57
   1   6  10   97.15   11.84
   7  -1 -10  112.11   13.77
   7  -1 -10  123.23   17.96
  -7   1   7   88.29   10.99
  -7   1   7   78.34   12.85
  -1  -6  -7   87.95   10.42
   1   6   7   78.18   11.50
   7  -1  -7   60.72   10.49
   7  -1  -7   65.73   11.77
  -7   1   4   66.98    8.32
  -7   1   4   98.37   11.40
  -1  -6  -4   82.61   10.01
   1   6   4   75.40    9.40
   6  -7   4   74.83    7.95
   7  -1  -4   71.95   10.42
   7  -1  -4   92.25   10.99
  -7   1   1    6.60    3.18
  -7   1   1    4.36    3.89
  -6   7  -1    5.68    3.59
  -1  -6  -1    5.01    4.43
   1   6   1    3.08    4.19
   6  -7   1    4.91    3.86
   7  -1  -1    1.66    2.94
   7  -1  -1    3.28    3.79
  -6   7   2 9841.53   89.20
  -1  -6   2 9953.67   96.95
   1   6  -2 9799.96   96.51
   6  -7  -2 9791.23   92.35
   7  -1   2 9306.78   55.82
   7  -1   2 9999.00   57.71
  -7   1  -5 1638.17   26.59
  -6   7   5 1474.08   38.77
  -1  -6   5 1585.34   41.30
  -1  -6   5 1464.84   41.47
   6  -7  -5 1483.48   39.68
   6  -7  -5 1641.39   43.74
   7  -1   5 1620.21   26.45
  -6   7   8   19.48    7.85
  -1  -6   8   19.65    7.75
   6  -7  -8   24.83    9.61
   6  -7  -8   29.94    8.59
   7  -1   8   30.78    2.94
  -6   7  11  205.88   18.47
  -6   7  11  229.66   19.35
  -1  -6  11  199.01   18.44
   6  -7 -11  200.67   18.20
   6  -7 -11  221.00   18.94
  -6   7  14    4.26    6.70
  -6   7  14    2.60    5.75
  -1  -6  14    1.69    5.72
   6  -7 -14    5.28    6.39
   6  -7 -14    5.38    6.43
   7  -1  14    3.59    3.25
  -6   7  17  145.39   21.92
  -6   7  17  134.40   19.82
  -1  -6  17  171.57   19.55
   6  -7 -17   86.36   16.24
   6  -7 -17  138.12   20.23
   7  -1  17  121.75   11.54
  -6   7  20  136.90   23.10
  -6   7  20  167.68   19.65
  -1  -6  20  154.90   22.83
   6  -7 -20  140.39   21.65
   6  -7 -20  166.97   19.82
   7  -1  20  132.44   14.14
   7  -1  20  145.29    7.24
  -6   7  23   52.70   16.34
  -6   7  23   26.49   12.04
  -1  -6  23   14.31   10.59
  -1  -6  23   55.04   14.92
   6  -7 -23   64.07   16.37
   6  -7 -23   51.52   14.78
   7  -1  23   49.22   12.35
  -6   7  26   -4.36   10.89
  -6   7  26   -6.12    6.46
  -1  -6  26   -1.25    7.78
  -1  -6  26   11.60    9.23
   6  -7 -26   -3.99    6.60
   6  -7 -26    9.44    9.30
   7  -1  26    5.14    7.17
   7  -1  26    0.20    3.11
  -6   7  29   -9.13   11.33
  -6   7  29   -4.57    7.85
  -1  -6  29    6.83   11.23
  -1  -6  29    8.08   11.13
   6  -7 -29    3.15    9.84
   7  -1  29   -4.94    9.30
  -6   7  32    0.10   10.86
  -1  -6  32   -0.41   11.70
  -1  -6  32   19.11   14.82
   6  -7 -32  -24.02   10.55
   7  -1  32   -3.11    9.91
  -1  -6  35    3.59   14.85
   6  -7 -35   -4.03   11.70
   7  -1  35  -12.35   15.19
   0  -7 -35    4.63    9.40
   7  -7  35   -3.28   14.17
   7  -7  35   12.65    9.07
   7   0 -35   -6.39   12.65
  -7   0  32  -23.34   10.93
   0  -7 -32   10.52    8.59
   0   7  32   -6.70   12.69
   7  -7  32    2.54   11.20
   7  -7  32   10.25    9.54
   7   0 -32   -6.77   10.72
  -7   0  29    4.47   11.57
  -7   0  29   39.41   16.10
   0  -7 -29   29.46   10.18
   0   7  29   39.27   15.70
   7  -7  29   28.14   12.58
   7  -7  29   27.70   10.86
   7   0 -29   28.86   15.46
  -7   0  26   11.30   12.14
  -7   0  26    6.22    9.00
   0  -7 -26   11.77    7.48
   0   7  26   14.38    9.91
   7  -7  26   11.23    8.49
   7  -7  26    1.89    6.26
   7   0 -26    3.79    9.88
  -7   0  23   10.82   10.18
  -7   0  23    9.67   10.08
   0  -7 -23   14.92    8.59
   0  -7 -23    8.02    6.06
   0   7  23   17.83   10.25
   7  -7  23    6.33    5.48
   7   0 -23    2.27    9.34
  -7   0  20  179.12   21.95
  -7   0  20  196.07   23.17
   0  -7 -20  184.36   18.10
   0  -7 -20  191.09   17.18
   7  -7  20  164.03   16.81
   7   0 -20  199.62   23.95
  -7   0  17   40.05   15.09
  -7   0  17   95.80   18.88
   0  -7 -17   81.32   14.07
   0  -7 -17  113.66   12.58
   0   7  17   82.81   15.46
   7  -7  17   79.12   13.02
   7   0 -17  102.77   18.71
  -7   0  14  825.16   38.39
  -7   0  14  993.72   44.11
   0  -7 -14  783.01   38.87
   0  -7 -14  973.46   32.10
   0   7  14  876.95   37.18
   7   0 -14  944.23   43.20
  -7   0  11  178.37   17.08
  -7   0  11  172.52   18.06
   0  -7 -11  165.35   14.68
   0  -7 -11  207.09   14.82
   0   7  11  150.74   15.26
   7   0 -11  164.98   17.69
  -7   0   8  192.75   16.24
  -7   0   8  250.90   19.72
   0  -7  -8  241.60   16.64
   0   7   8  220.90   16.98
   7   0  -8  212.20   18.37
  -7   0   5    2.30    3.82
  -7   0   5    2.60    4.53
   0  -7  -5    1.62    4.26
   0   7   5   -2.57    3.69
   7  -7   5    1.89    3.04
   7   0  -5    5.85    4.84
   7   0  -5    5.51    5.31
  -7   0   2  469.83   17.86
  -7   0   2  482.15   18.13
  -7   0   2  493.75   22.36
  -7   7  -2  475.01   15.87
   0  -7  -2  460.63   21.58
   0   7   2  459.55   21.82
   7  -7   2  489.01   18.54
   7   0  -2  405.49   18.13
   7   0  -2  495.98   22.29
  -7   0  -1  353.06   10.22
  -7   0  -1  357.25   10.28
  -7   0  -1  376.06   17.25
  -7   7   1  359.89   16.74
   0  -7   1  378.84   20.13
   0   7  -1  345.28   19.18
   7  -7  -1  375.52   18.13
   7   0   1  306.41   13.19
   7   0   1  382.59   14.65
   7   0   1  379.04   17.29
  -7   0  -4  328.43   18.57
  -7   7   4  328.70   18.17
   0  -7   4  353.84   20.20
   7  -7  -4  349.54   19.48
   7  -7  -4  350.73   21.28
   7   0   4  297.01    9.81
   7   0   4  311.52   10.05
   7   0   4  315.88   13.16
  -7   0  -7  302.86    9.23
  -7   7   7  287.40   19.25
   0  -7   7  299.14   20.77
   7  -7  -7  304.79   22.09
   7   0   7  277.18    6.97
   7   0   7  284.12    8.93
  -7   7  10  852.73   35.18
  -7   7  10 1010.13   39.04
   0  -7  10  944.94   38.26
   7  -7 -10  864.91   35.82
   7  -7 -10 1009.52   39.21
   7   0  10  856.92   16.61
  -7   7  13   56.26   13.13
  -7   7  13   76.52   14.31
   0  -7  13   85.72   15.97
   7  -7 -13   43.03   11.47
   7  -7 -13   59.33   12.99
   7   0  13   64.31    6.97
  -7   7  16   64.10   14.41
  -7   7  16   67.25   14.44
   0  -7  16   57.17   13.29
   7  -7 -16   56.90   13.50
   7  -7 -16   96.88   16.91
   7   0  16   77.06    9.47
  -7   7  19    1.29    7.58
  -7   7  19   12.31    8.93
   0  -7  19    8.42    7.98
   7  -7 -19    4.13    7.58
   7  -7 -19   11.77    8.63
   7   0  19    2.67    4.77
  -7   7  22   16.00   10.96
  -7   7  22    2.33    7.68
   0  -7  22   -0.27    6.90
   7  -7 -22    5.78    7.48
   7  -7 -22   -1.18    6.97
   7   0  22   -1.86    5.34
  -7   7  25  112.82   23.34
  -7   7  25   68.84   17.35
   0  -7  25  105.68   21.24
   0  -7  25   96.14   20.50
   7  -7 -25   85.72   19.25
   7  -7 -25   76.15   18.10
   7   0  25   94.89   16.71
  -7   7  28    2.13    7.81
   0  -7  28    5.41   10.01
   0  -7  28   -3.96    9.17
   7  -7 -28   11.77   10.93
   7   0  28   -8.08    7.04
  -7   7  31   -5.68    9.07
  -7   7  31   10.15   11.40
   0  -7  31    8.22   13.50
   0  -7  31   24.15   12.75
   7  -7 -31   18.91   11.98
   7   0  31   -7.58    9.40
  -7   7  34   16.10   14.99
   0  -7  34  -14.11   12.69
   7  -7 -34  -25.78    9.67
   7   0  34   -0.98   14.00
   1  -8  33   50.03   19.99
   7   1  33   27.84   15.56
   8  -7 -33   16.17   13.94
  -8   7  30   49.69   16.30
  -8   7  30   88.87   21.48
   1  -8  30   47.29   16.61
   1  -8  30   63.66   18.10
   7   1  30   96.17   19.18
   8  -7 -30   69.35   19.86
  -8   7  27   11.84   13.43
  -8   7  27   17.93   11.57
   1  -8  27   17.93   11.84
   1  -8  27   33.12   12.38
   7   1  27   10.89    9.54
   8  -7 -27   21.51   13.16
  -8   7  24    2.10   11.40
  -8   7  24   18.74   11.40
   1  -8  24   19.01   10.45
   7   1  24   32.20   10.93
   8  -7 -24   23.24   12.58
   8  -7 -24   28.58   13.06
  -8   7  21  224.62   25.68
  -8   7  21  307.63   28.52
   1  -8  21  208.68   23.44
   7   1  21  235.75   19.69
   8  -7 -21  216.26   24.63
   8  -7 -21  260.98   26.93
  -8   7  18   24.22   10.93
  -8   7  18   18.88    9.98
   1  -8  18   18.10    9.64
   7   1  18   13.90    6.53
   8  -7 -18   15.80    9.30
   8  -7 -18   12.35    8.86
  -8   7  15   24.96    9.71
  -8   7  15   36.50   11.26
   1  -8  15   29.53   10.62
   7   1  15   41.81    8.05
   8  -7 -15   48.31   12.72
   8  -7 -15   35.05   11.06
  -8   7  12  510.63   29.26
  -8   7  12  549.19   31.22
   1  -8  12  524.87   30.24
   7   1  12  498.82   17.62
   8  -7 -12  534.75   30.11
   8  -7 -12  518.51   30.55
  -8   7   9 2355.76   56.86
  -8   7   9 2533.80   62.72
   1  -8   9 2350.18   59.60
   7   1   9 2415.54   33.32
   8  -7  -9 2276.30   57.10
   8  -7  -9 2698.54   64.92
  -8   7   6  555.21   25.54
  -7  -1  -6  629.09   16.41
   7   1   6  614.35   16.27
   7   1   6  586.34   15.90
   8  -7  -6  548.48   27.13
  -8   7   3 1221.82   32.88
  -7  -1  -3 1314.34   29.60
  -1   8  -3 1222.97   36.94
   1  -8   3 1256.73   37.95
   7   1   3 1182.62   25.30
   7   1   3 1194.22   28.28
   8  -7  -3 1171.96   34.10
   8  -7  -3 1291.54   40.15
  -8   7   0  273.67   13.36
  -7  -1   0  281.82   12.79
  -7  -1   0  306.72   13.36
  -7  -1   0  302.08   16.78
  -1   8   0  274.17   17.96
   1  -8   0  308.88   19.08
   7   1   0  311.32   17.08
   8  -7   0  290.17   15.63
   8  -7   0  317.10   19.69
  -7  -1   3  174.38   12.82
  -7  -1   3  191.46   13.23
  -7  -1   3  212.34   16.03
  -1   8   3  205.98   16.00
   1  -8  -3  180.88   14.95
   7   1  -3  202.49   15.76
   8  -7   3  206.25   11.87
  -7  -1   6   45.50    9.81
  -7  -1   6   45.53   10.39
  -1   8   6   33.18    8.76
   1  -8  -6   39.98    9.37
   7   1  -6   37.04   10.86
   8  -7   6   42.42    6.19
  -7  -1   9   16.61    7.71
  -7  -1   9   16.58    8.22
  -1   8   9    5.92    5.75
   7   1  -9   24.19    8.86
  -7  -1  12  396.12   26.01
  -7  -1  12  473.82   30.17
  -1   8  12  432.18   26.18
   1  -8 -12  462.29   25.34
   1  -8 -12  494.83   24.25
   7   1 -12  475.96   30.17
  -7  -1  15  378.19   27.43
  -7  -1  15  418.04   30.01
  -1   8  15  413.65   27.43
   1  -8 -15  386.24   24.56
   1  -8 -15  481.23   25.03
   7   1 -15  452.82   31.56
  -7  -1  18  177.12   21.28
  -7  -1  18  188.08   22.16
  -1   8  18  161.46   19.11
   1  -8 -18  159.70   17.93
   1  -8 -18  173.13   20.09
   7   1 -18  183.01   22.46
   8  -7  18  164.91   15.39
  -7  -1  21  121.04   22.02
  -7  -1  21  149.55   24.36
  -1   8  21  125.70   21.95
   1  -8 -21   96.24   16.37
   1  -8 -21  117.89   16.98
   7   1 -21   99.12   20.67
   8  -7  21  123.40   14.55
  -7  -1  24   36.06   14.61
  -7  -1  24   31.39   13.60
  -1   8  24   30.11   12.82
   1  -8 -24   25.71   10.96
   1  -8 -24   34.03   10.52
   7   1 -24   34.91   14.58
   8  -7  24   23.31    8.69
  -7  -1  27    9.30   11.43
  -7  -1  27    9.71   11.64
  -1   8  27   24.93   13.33
   1  -8 -27   15.09    8.46
   7   1 -27   26.25   14.51
   8  -7  27   17.32    9.03
   8  -7  27   20.16    8.76
  -7  -1  30   12.08   14.44
  -7  -1  30   21.75   14.31
  -1   8  30   69.38   26.59
   1  -8 -30   50.91   13.94
   7   1 -30   59.44   20.53
   8  -7  30   48.07   14.21
   8  -7  30   36.57   11.13
  -7  -1  33   19.99   15.73
   1  -8 -33   14.72   10.49
   7   1 -33   25.57   17.49
   8  -7  33   25.54   15.43
   8  -7  33   16.10   10.01
  -8   6  34   16.68   14.04
   2  -8  34   20.20   13.94
   8  -6 -34   14.04   14.44
  -8   6  31   83.52   22.70
   2  -8  31   15.19   13.94
   2  -8  31   43.13   16.64
   6   2  31   41.91   16.24
   8  -6 -31   49.02   18.10
  -8   6  28   79.66   30.48
  -8   6  28   48.51   16.74
   2  -8  28   40.09   14.65
   2  -8  28   37.04   13.80
   6   2  28   47.16   13.53
   8  -6 -28   50.74   16.37
  -8   6  25   37.92   15.43
  -8   6  25   28.86   12.28
   2  -8  25   25.24   12.52
   2  -8  25   14.95    9.98
   6   2  25   13.02   10.39
   8  -6 -25   15.73   12.35
  -8   6  22  389.93   33.18
  -8   6  22  503.29   35.65
   2  -8  22  389.70   31.43
   6   2  22  414.93   26.79
   8  -6 -22  394.09   32.85
   8  -6 -22  453.63   35.05
  -8   6  19   65.59   16.20
   2  -8  19   48.75   13.16
   6   2  19   45.77   10.59
   8  -6 -19   44.62   14.00
   8  -6 -19   62.07   15.53
  -8   6  16  119.75   19.35
  -8   6  16  149.62   22.16
   2  -8  16  129.22   19.38
   6   2  16  106.56   11.81
   8  -6 -16   97.49   17.29
   8  -6 -16  155.98   19.21
  -8   6  13    3.52    6.06
  -8   6  13   11.64    7.37
   2  -8  13   11.13    6.80
   6   2  13    9.27    4.43
   8  -6 -13    6.60    6.66
   8  -6 -13   13.09    7.51
  -8   6  10  116.81   14.14
  -8   6  10  121.58   18.10
   2  -8  10  112.48   16.20
   6   2  10  125.64    9.78
   8  -6 -10  119.18   14.65
   8  -6 -10  133.21   15.87
  -8   6   7   52.70   10.82
  -8   6   7   86.97   14.21
  -6  -2  -7   70.77    5.31
   2  -8   7   75.03   12.58
   6   2   7   80.34    7.78
   8  -6  -7   69.82   14.61
  -8   6   4  419.29   19.69
  -8   6   4  458.26   24.19
  -6  -2  -4  397.92    8.93
  -6  -2  -4  429.65    9.23
  -6  -2  -4  457.82   16.30
   2  -8   4  446.97   22.60
   6   2   4  434.48   16.07
   8  -6  -4  446.42   21.48
   8  -6  -4  497.74   25.40
  -8   6   1 1051.37   25.40
  -6  -2  -1  971.09   22.87
  -6  -2  -1 1111.34   24.49
  -6  -2  -1 1115.13   29.63
  -2   8  -1 1051.20   32.95
   2  -8   1 1076.47   33.73
   6   2   1 1064.12   27.37
   6   2   1 1049.27   28.86
   8  -6  -1 1049.17   28.38
   8  -6  -1 1145.95   35.42
  -6  -2   2  139.98   11.06
  -6  -2   2  167.51   12.28
  -6  -2   2  160.44   13.43
  -2   8   2  164.47   14.00
   2  -8  -2  180.94   14.85
   6   2  -2  139.37   12.58
   8  -6   2  158.42    9.84
   8  -6   2  198.47   14.72
  -6  -2   5  877.59   30.11
  -6  -2   5  918.39   33.59
  -2   8   5  918.32   32.68
   2  -8  -5  939.77   32.71
   6   2  -5  942.03   34.34
   8  -6   5  936.55   18.67
  -6  -2   8  845.66   32.91
  -6  -2   8  978.23   37.99
  -2   8   8  928.00   34.81
   2  -8  -8  895.93   39.95
   6   2  -8  969.84   38.19
  -6  -2  11   24.69    8.49
  -6  -2  11   25.27    9.20
  -2   8  11   44.38   10.89
   2  -8 -11   16.17    7.68
   2  -8 -11   25.84    7.71
   6   2 -11   14.65    7.95
  -6  -2  14 1377.70   49.76
  -6  -2  14 1550.66   54.56
  -2   8  14 1499.62   50.13
   2  -8 -14 1508.48   47.73
   2  -8 -14 1711.82   47.22
   6   2 -14 1479.49   53.75
  -6  -2  17  343.52   27.37
  -6  -2  17  441.05   31.87
  -2   8  17  396.66   28.25
   2  -8 -17  366.96   25.24
   2  -8 -17  446.70   26.18
   6   2 -17  356.75   29.19
   8  -6  17  396.73   21.07
  -6  -2  20  137.61   22.83
  -6  -2  20  191.97   27.30
  -2   8  20  168.16   20.97
   2  -8 -20  112.82   18.20
   2  -8 -20  159.23   17.08
   6   2 -20  136.19   23.04
   8  -6  20  142.96   14.17
  -6  -2  23   36.16   13.84
  -6  -2  23   15.29   10.18
  -2   8  23   22.36   11.30
   2  -8 -23   38.56   12.11
   2  -8 -23    9.13    7.85
   6   2 -23   21.82   12.69
   8  -6  23   31.46    8.49
  -6  -2  26    4.63   11.54
  -6  -2  26    9.40    9.88
  -2   8  26    9.00   11.94
   2  -8 -26   -0.24    7.48
   2  -8 -26   11.40    8.59
   6   2 -26   27.47   13.56
   8  -6  26    8.05    6.43
  -6  -2  29   19.86   10.72
  -6  -2  29   14.04   11.47
  -2   8  29   24.66   14.82
   2  -8 -29    6.66    7.68
   6   2 -29   28.21   15.49
   8  -6  29    0.14   10.15
   8  -6  29   10.25    7.54
  -6  -2  32   49.02   18.61
  -2   8  32   12.31   14.51
   2  -8 -32   20.67   11.77
   6   2 -32   13.73   15.32
   8  -6  32   38.26   15.83
   8  -6  32   39.85   11.37
   2  -8 -35   12.31   11.20
   6   2 -35   12.01   14.44
   8  -6  35   14.95   13.77
   8  -6  35   12.75    8.08
  -8   5  35   23.85   15.76
   3  -8  35   27.67   15.46
   5   3  35    6.63   13.97
   8  -5 -35   25.64   13.80
  -8   5  32   16.64   14.34
   3  -8  32    6.36   14.48
   3  -8  32    7.92   11.70
   5   3  32   13.43   12.35
   8  -5 -32   27.37   14.99
  -8   5  29   10.72   12.28
  -8   5  29   17.22   12.28
   3  -8  29  -11.81    8.63
   3  -8  29   -1.32    8.69
   5   3  29   -0.24    9.61
   8  -5 -29    8.96   11.67
  -8   5  26  422.81   38.12
  -8   5  26  420.65   36.20
   3  -8  26  366.19   31.93
   3  -8  26  381.81   31.80
   5   3  26  376.00   28.99
   8  -5 -26  408.27   36.50
  -8   5  23  177.76   27.84
  -8   5  23  241.63   26.59
   3  -8  23  190.18   22.77
   5   3  23  189.54   20.57
   8  -5 -23  176.11   26.32
   8  -5 -23  191.36   28.01
  -8   5  20  322.72   28.62
  -8   5  20  329.72   29.02
   3  -8  20  339.02   27.30
   5   3  20  345.25   23.88
   8  -5 -20  332.86   28.69
   8  -5 -20  352.25   30.34
  -8   5  17   -4.87    6.39
  -8   5  17   16.17    9.34
   3  -8  17    8.15    6.87
   5   3  17   12.85    6.93
   8  -5 -17   12.11    7.37
   8  -5 -17   19.62    9.51
  -8   5  14   60.35   13.46
  -8   5  14   53.92   13.26
   3  -8  14   60.11   13.02
   5   3  14   53.75   10.05
   8  -5 -14   56.22   13.26
   8  -5 -14   55.17   12.89
  -8   5  11   81.90   14.31
  -8   5  11   69.55   13.90
  -5  -3 -11   -0.10    0.58
  -5  -3 -11   61.40    3.08
   5   3  11   68.23   10.15
   8  -5 -11   58.89   12.58
   8  -5 -11   72.97   14.17
  -8   5   8  125.20   13.50
  -8   5   8  155.07   15.93
  -5  -3  -8   75.27    3.79
  -5  -3  -8  121.10    6.66
   5   3   8  127.33   10.42
   8  -5  -8  128.95   14.14
   8  -5  -8  131.18   15.05
  -8   5   5 1137.15   32.68
  -8   5   5 1251.35   39.78
  -5  -3  -5 1136.61   20.87
   3  -8   5 1142.63   34.64
   5   3   5 1152.07   27.57
   8  -5  -5 1104.37   33.93
   8  -5  -5 1221.42   39.31
  -8   5   2  299.44   14.28
  -8   5   2  314.50   18.77
  -5  -3  -2  317.17   13.87
  -5  -3  -2  298.56   14.99
  -3   8  -2  291.46   17.15
   3  -8   2  322.28   18.61
   5   3   2  329.89   15.80
   8  -5  -2  318.35   16.00
   8  -5  -2  362.90   20.50
  -8   5  -1 2379.95   22.43
  -5  -3   1 2362.43   42.45
  -5  -3   1 2286.14   45.77
  -3   8   1 2270.11   47.46
   3  -8  -1 2459.31   49.96
   5   3  -1 2460.83   45.57
   5   3  -1 2316.22   46.21
   8  -5   1 2405.18   35.08
   8  -5   1 2526.76   48.20
  -5  -3   4 1275.51   35.35
  -5  -3   4 1269.82   38.23
  -3   8   4 1185.26   35.99
   3  -8  -4 1286.10   37.55
   5   3  -4 1244.35   37.72
   8  -5   4 1229.60   17.25
   8  -5   4 1349.66   33.25
  -5  -3   7   60.08   11.57
  -3   8   7   64.85   11.60
   3  -8  -7   73.61   12.11
  -5  -3  10    4.77    5.48
  -5  -3  10    6.19    6.22
  -3   8  10   16.03    7.81
   3  -8 -10   11.77    6.90
   3  -8 -10   10.01    5.99
   5   3 -10   19.15    7.78
  -5  -3  13   34.13   10.15
  -5  -3  13   52.26   12.38
  -3   8  13   45.87   11.98
   3  -8 -13   59.50   12.21
   3  -8 -13   47.16   12.58
   5   3 -13   42.39   11.91
  -5  -3  16  514.59   32.20
  -5  -3  16  639.68   37.04
  -3   8  16  618.78   34.40
   3  -8 -16  531.43   30.34
   3  -8 -16  638.40   31.49
   5   3 -16  622.87   36.64
   8  -5  16  578.01   22.46
  -5  -3  19  108.21   20.16
  -5  -3  19  117.25   20.43
  -3   8  19   84.94   17.18
   3  -8 -19   93.33   16.61
   3  -8 -19  108.15   16.91
   5   3 -19  108.59   20.77
   8  -5  19  102.02   10.96
  -5  -3  22   40.05   12.82
  -5  -3  22   32.24   13.13
  -3   8  22   24.76   10.76
   3  -8 -22   15.87    8.59
   3  -8 -22   32.95   10.93
   5   3 -22   50.37   15.15
   8  -5  22   15.39    6.22
  -5  -3  25  138.63   25.27
  -5  -3  25  166.84   28.08
  -3   8  25  150.91   25.71
   3  -8 -25  122.08   20.74
   3  -8 -25  149.65   21.58
   5   3 -25  160.55   26.69
   8  -5  25  135.51   19.59
   8  -5  25  146.00   14.75
  -5  -3  28   42.69   20.47
  -5  -3  28  115.89   24.69
  -3   8  28   68.40   19.65
   3  -8 -28   66.84   15.46
   5   3 -28   83.39   20.50
   8  -5  28   91.10   17.08
   8  -5  28  113.53   13.77
  -5  -3  31    2.84   10.89
  -5  -3  31   -1.79   12.25
  -3   8  31    3.04   12.89
   3  -8 -31    1.89    8.49
   5   3 -31   13.63   13.13
   8  -5  31  -11.98    8.66
   8  -5  31  -12.89    5.62
  -5  -3  34    5.65   13.56
   3  -8 -34   -1.39    9.98
   8  -5  34   28.35   14.28
   8  -5  34   -4.36    6.16
   4  -8  36  -15.02   12.45
   8  -4 -36    4.80   13.94
  -8   4  33   25.13   16.20
   4  -8  33   30.92   13.97
   4  -8  33   26.18   13.67
   8  -4 -33   14.72   14.51
  -8   4  30   19.38   14.48
  -8   4  30   18.27   11.84
   4  -8  30    9.34   11.50
   4  -8  30   19.65   10.39
   4   4  30   14.31   11.50
   8  -4 -30    5.68   11.10
  -8   4  27   99.42   22.43
  -8   4  27  126.18   24.22
   4  -8  27   74.18   18.84
   4  -8  27   77.40   17.12
   4   4  27   83.01   18.10
   8  -4 -27   66.54   18.17
  -8   4  24  186.09   29.43
  -8   4  24  221.20   25.64
  -4  -4 -24  184.63   12.18
   4  -8  24  196.44   22.83
   4   4  24  215.21   22.70
   8  -4 -24  205.13   30.55
  -8   4  21   18.30   10.86
  -8   4  21    8.76    9.54
  -4  -4 -21   28.86    5.65
   4  -8  21   34.06   11.06
   4   4  21   12.14    8.29
   8  -4 -21    9.23    9.37
   8  -4 -21   21.24   11.47
  -8   4  18   34.44   12.75
  -8   4  18   42.72   13.26
  -4  -4 -18   30.31    5.18
   4  -8  18   23.58    9.44
   4   4  18   32.10    9.23
   8  -4 -18   38.29   13.43
   8  -4 -18   31.53   12.41
  -8   4  15   -2.94    5.28
  -8   4  15    2.67    6.29
  -4  -4 -15    3.99    2.33
   4  -8  15   21.11    8.08
   4   4  15    3.38    5.28
   8  -4 -15    1.59    5.68
   8  -4 -15   11.74    7.81
  -8   4  12    2.27    5.99
  -8   4  12    3.89    5.38
  -4  -4 -12    9.61    3.55
  -4  -4 -12   10.79    3.18
   4   4  12    2.91    4.67
   8  -4 -12    8.25    6.56
   8  -4 -12    7.27    7.17
  -8   4   9  182.53   16.24
  -8   4   9  190.01   17.83
  -4  -4  -9  182.50   10.15
   4   4   9  208.92   14.21
   8  -4  -9  188.93   16.95
   8  -4  -9  185.11   17.52
  -8   4   6   55.27    9.81
  -8   4   6   62.01   11.30
  -4  -4  -6   62.24    7.00
   4  -8   6   73.07   10.62
   4   4   6   63.33    8.86
   8  -4  -6   58.69   10.59
   8  -4  -6   69.58   11.81
  -8   4   3  162.03   11.43
  -4  -4  -3  149.45   10.45
  -4  -4  -3  146.58   10.62
  -4   8  -3  155.24   12.35
   4  -8   3  167.21   13.36
   4   4   3  152.26   11.33
   8  -4  -3  157.47   12.25
  -8   4   0  371.46   11.03
  -8   4   0  374.47   18.91
  -4  -4   0  363.65   17.22
  -4  -4   0  350.39   17.86
  -4   8   0  347.51   18.37
   4  -8   0  371.87   19.45
   4   4   0  336.52   17.35
   8  -4   0  331.21   13.94
   8  -4   0  398.36   19.52
  -4  -4   3  877.69   29.02
  -4  -4   3  798.40   29.36
  -4   8   3  812.03   29.09
   4  -8  -3  858.04   30.28
   4   4  -3  871.44   30.95
   8  -4   3  884.53   13.87
   8  -4   3  905.40   26.59
  -4  -4   6   40.32    9.84
  -4   8   6   51.89   10.18
   4  -8  -6   58.66   11.43
   4   4  -6   45.43   10.01
   8  -4   6   42.45    6.90
  -4  -4   9 2274.68   58.01
  -4   8   9 2357.79   56.39
   4  -8  -9 2224.10   54.19
   4  -8  -9 2605.28   57.17
   4   4  -9 2227.93   57.74
  -4  -4  12  144.85   16.85
  -4   8  12  143.50   16.37
   4  -8 -12  158.58   17.05
   4  -8 -12  175.60   20.67
   4   4 -12  187.91   19.08
  -4  -4  15  340.81   25.64
  -4  -4  15  367.77   27.20
  -4   8  15  378.87   26.79
   4  -8 -15  361.28   25.54
   4  -8 -15  385.26   25.20
   4   4 -15  348.70   26.99
   8  -4  15  363.68   15.56
  -4  -4  18  118.60   20.16
  -4  -4  18  110.68   23.04
  -4   8  18  129.46   21.68
   4  -8 -18  100.47   17.46
   4  -8 -18  149.35   17.52
   4   4 -18  108.93   19.32
   8  -4  18  133.65   10.72
  -4  -4  21   18.61    9.95
  -4  -4  21   -1.49    6.09
  -4   8  21   -1.62    8.93
   4  -8 -21    4.16    7.00
   4  -8 -21   -7.88    4.40
   4   4 -21   -2.23    6.83
   8  -4  21   -3.01    4.43
   8  -4  21    2.98    3.62
  -4  -4  24   -1.52    7.95
  -4  -4  24   -0.68    6.80
  -4   8  24   -6.66    7.27
   4  -8 -24    1.56    7.41
   4  -8 -24   12.45    9.30
   4   4 -24    0.95    7.65
   8  -4  24   -2.64    5.04
   8  -4  24    6.66    4.84
  -4  -4  27   11.43   10.89
  -4  -4  27   -2.77    8.02
  -4   8  27   14.75   12.08
   4  -8 -27    5.55    9.03
   4  -8 -27  -10.93    7.37
   4   4 -27    6.66   10.93
   8  -4  27    7.48    5.07
  -4  -4  30   -2.44   10.01
  -4  -4  30   -7.48    8.36
  -4   8  30   11.54   14.11
   4  -8 -30   -5.18    8.73
   8  -4  30    8.76    8.39
   8  -4  30   12.72    6.90
  -4  -4  33   44.38   18.06
   4  -8 -33    8.02   11.94
   8  -4  33   19.48   14.21
   8  -4  33   11.10    7.17
   4  -8 -36  -15.22   11.33
   8  -4  36    7.68   15.26
   8  -4  36   -6.53    5.78
  -8   3  34   42.15   16.78
   3   5  34   16.41   17.52
   5  -8  34   -4.36   14.07
   5  -8  34   -0.37   12.58
   8  -3 -34   10.62   14.55
  -8   3  31   -8.08   10.49
  -8   3  31    0.68   10.32
   3   5  31    2.77   12.75
   5  -8  31    9.27   11.50
   5  -8  31   16.54   10.89
   8  -3 -31   -8.39   11.47
  -8   3  28    2.98   21.31
  -8   3  28   29.63   14.14
  -3  -5 -28   39.48    8.49
   3   5  28   17.15   12.99
   5  -8  28   23.71   11.84
   5  -8  28   17.42   10.32
   8  -3 -28    9.00   12.38
  -8   3  25    6.77    8.93
  -8   3  25    5.99    9.40
  -3  -5 -25    0.10    4.23
   3   5  25   10.89    8.15
   8  -3 -25    6.87    9.34
  -8   3  22   31.29   13.67
  -8   3  22   25.68   11.87
  -3  -5 -22   35.62    7.58
   3   5  22   16.14   10.66
   5  -8  22   27.43   10.42
   8  -3 -22   46.75   16.00
  -8   3  19  643.50   38.87
  -8   3  19  752.80   42.56
  -3  -5 -19  739.98   23.68
   3   5  19  692.22   34.40
   5  -8  19  795.22   37.85
   8  -3 -19  647.06   38.56
   8  -3 -19  757.88   42.89
  -8   3  16  852.46   41.10
  -8   3  16  951.03   44.31
  -3  -5 -16  839.57   26.69
  -3  -5 -16  963.85   24.96
   3   5  16  832.67   34.74
   5  -8  16  845.83   36.70
   8  -3 -16  759.16   39.10
   8  -3 -16  976.03   45.43
  -8   3  13  432.83   27.47
  -8   3  13  429.81   28.55
  -3  -5 -13  399.84   18.03
  -3  -5 -13  487.66   17.08
   3   5  13  436.14   23.54
   8  -3 -13  400.69   26.72
   8  -3 -13  507.45   30.99
  -8   3  10  980.60   36.91
  -8   3  10 1112.15   41.91
  -3  -5 -10  971.87   26.89
   3   5  10 1118.68   34.17
   8  -3 -10  910.68   36.47
   8  -3 -10 1060.47   41.44
  -8   3   7    4.70    5.28
  -8   3   7   13.46    7.14
  -3  -5  -7    9.74    4.63
   3   5   7    7.04    5.01
   5  -8   7    7.85    4.80
   8  -3  -7    6.60    5.65
  -8   3   4  773.30   25.17
  -8   3   4  894.00   32.44
  -3  -5  -4  817.95   25.00
   3   5   4  838.22   27.06
   5  -8   4  861.05   28.01
   8  -3  -4  758.89   26.69
   8  -3  -4  883.28   32.34
  -8   3   1 1502.36   37.75
  -5   8  -1 1383.08   34.17
  -3  -5  -1 1427.56   34.44
  -3  -5  -1 1306.36   33.66
   3   5   1 1381.42   35.21
   5  -8   1 1437.78   36.33
   8  -3  -1 1350.10   29.33
   8  -3  -1 1453.00   37.28
  -8   3  -2 2324.51   42.12
  -5   8   2 2220.89   46.04
  -3  -5   2 2303.60   46.75
  -3  -5   2 2145.32   46.95
   3   5  -2 2251.47   47.05
   5  -8  -2 2214.36   47.12
   8  -3   2 2152.97   26.01
   8  -3   2 2407.62   43.00
  -5   8   5 3690.84   63.80
  -3  -5   5 3913.36   65.73
  -3  -5   5 3751.66   67.82
   5  -8  -5 3776.66   65.32
   8  -3   5 4051.99   49.49
  -5   8   8 3414.64   66.30
  -3  -5   8 3410.00   69.35
   3   5  -8 3481.75   70.90
   5  -8  -8 3309.43   65.46
   5  -8  -8 3582.36   67.86
   8  -3   8 3651.16   41.78
  -5   8  11 1460.48   47.12
  -3  -5  11 1635.23   52.13
   3   5 -11 1614.56   52.13
   5  -8 -11 1436.87   46.28
   5  -8 -11 1688.41   49.08
  -5   8  14  854.96   39.10
  -3  -5  14  914.50   41.64
   3   5 -14  871.98   40.90
   5  -8 -14  818.26   37.55
   5  -8 -14  923.50   38.67
   8  -3  14  879.01   19.15
  -5   8  17   13.19    9.88
  -3  -5  17    6.93    6.60
   3   5 -17    5.04    7.07
   5  -8 -17    5.78    7.31
   5  -8 -17    8.25    6.87
   8  -3  17   11.84    4.47
  -5   8  20  219.61   23.58
  -3  -5  20  256.99   25.61
  -3  -5  20  313.85   28.01
   3   5 -20  217.61   24.25
   5  -8 -20  210.44   22.94
   5  -8 -20  232.16   22.66
   8  -3  20  229.22   17.02
   8  -3  20  278.17   13.16
  -5   8  23   91.81   20.09
  -3  -5  23  133.35   23.48
  -3  -5  23  111.50   21.68
   3   5 -23  112.78   22.02
   5  -8 -23   62.78   15.39
   5  -8 -23  111.73   19.38
   8  -3  23  116.23   14.17
   8  -3  23  118.19    9.98
  -5   8  26   14.11   11.13
  -3  -5  26   -4.74    8.46
  -3  -5  26    5.92    8.29
   5  -8 -26   14.04   11.67
   5  -8 -26    6.83    8.76
   8  -3  26   -1.15    5.99
   8  -3  26    2.23    4.09
  -5   8  29    8.66   14.75
  -3  -5  29   14.95   13.16
  -3  -5  29    7.34   11.37
   5  -8 -29   43.60   12.75
   8  -3  29   22.06    9.98
   8  -3  29   22.19    6.36
   8  -3  32   25.40   12.58
   8  -3  32   30.55    6.83
  -3  -5  35  -13.36   11.64
   5  -8 -35    9.81   11.60
   8  -3  35  -41.98   18.47
   6  -8  35  -21.04   14.78
   6  -8  35    2.60   10.32
   8  -2 -35  -19.32   11.64
  -8   2  32    6.39   14.75
  -2  -6 -32   19.96    8.39
   2   6  32   62.34   18.81
   6  -8  32   22.12   15.32
   6  -8  32   22.87   11.87
   8  -2 -32   -3.18   13.16
  -8   2  29   10.66   11.70
  -8   2  29   26.39   15.05
   2   6  29   27.60   13.19
   6  -8  29   17.49   12.31
   6  -8  29   25.17   11.54
   8  -2 -29   10.86   11.54
  -8   2  26    5.62    9.10
  -8   2  26   56.97   16.64
  -2  -6 -26   41.10    9.44
   2   6  26   74.93   18.06
   6  -8  26   43.87   12.69
   8  -2 -26   33.90   14.85
  -8   2  23   19.92   11.67
  -8   2  23   26.62   12.31
  -2  -6 -23   15.39    6.66
   2   6  23   18.40   11.33
   6  -8  23   15.39    9.00
   8  -2 -23   20.97   12.28
  -8   2  20   89.61   18.71
  -8   2  20  103.65   20.06
  -2  -6 -20   81.86   12.79
  -2  -6 -20   87.65   10.62
   2   6  20   96.75   17.76
   6  -8  20   78.07   15.05
   8  -2 -20  106.86   20.40
  -8   2  17   15.90    9.23
  -8   2  17   20.97    9.84
  -2  -6 -17   27.16    7.54
  -2  -6 -17   15.87    5.58
   2   6  17   14.92    7.95
   6  -8  17    9.91    6.36
   8  -2 -17   14.11    8.96
  -8   2  14   54.94   13.26
  -8   2  14   40.02   11.43
  -2  -6 -14   34.03    8.12
  -2  -6 -14   37.95    7.21
   2   6  14   55.95   11.70
   8  -2 -14   28.01    9.84
   8  -2 -14   42.52   12.41
  -8   2  11   81.22   14.17
  -8   2  11   89.00   15.29
  -2  -6 -11   69.89   10.39
  -2  -6 -11   92.15    9.03
   2   6  11   77.19   12.92
   8  -2 -11   68.06   12.99
   8  -2 -11   88.46   15.93
  -8   2   8    0.74    5.28
  -8   2   8    1.39    4.80
  -2  -6  -8    3.55    4.63
   2   6   8    8.05    5.04
   8  -2  -8    1.42    4.50
   8  -2  -8    8.73    5.95
  -8   2   5    0.17    3.45
  -8   2   5    1.73    4.77
  -2  -6  -5    2.94    3.99
   2   6   5   -0.34    3.86
   6  -8   5   -0.10    3.48
   8  -2  -5    0.64    4.09
   8  -2  -5    5.38    5.31
  -8   2   2  195.59   11.37
  -8   2   2  213.32   15.43
  -6   8  -2  164.27   11.84
  -2  -6  -2  186.22   13.70
   2   6   2  196.20   14.44
   6  -8   2  216.87   14.44
   8  -2  -2  180.74   12.28
   8  -2  -2  182.30   14.34
  -8   2  -1  463.24   19.69
  -6   8   1  389.63   18.88
  -2  -6   1  456.51   21.58
   2   6  -1  429.85   21.45
   6  -8  -1  419.73   20.50
   8  -2   1  392.74   13.87
   8  -2   1  418.75   18.94
  -8   2  -4  150.16   10.32
  -6   8   4  140.96   13.09
  -2  -6   4  150.30   13.87
  -2  -6   4  139.74   14.00
   6  -8  -4  122.56   12.96
   8  -2   4  148.47   10.25
  -6   8   7  172.72   15.90
  -2  -6   7  201.85   17.52
   6  -8  -7  191.23   17.29
   6  -8  -7  218.53   18.10
   8  -2   7  203.44    9.81
  -6   8  10  107.71   16.47
  -2  -6  10  125.40   15.43
   6  -8 -10  129.09   18.13
   6  -8 -10  137.31   15.66
   8  -2  10  125.64    5.95
  -6   8  13  268.69   22.33
  -2  -6  13  261.15   22.46
   6  -8 -13  244.98   21.45
   6  -8 -13  260.61   21.55
  -6   8  16   51.01   13.60
  -6   8  16   61.09   13.50
  -2  -6  16   81.63   16.51
   6  -8 -16   61.63   14.00
   6  -8 -16   61.26   14.34
   8  -2  16   48.10    7.71
   8  -2  16   60.11    2.64
  -6   8  19    0.00    7.37
  -6   8  19   -2.57    5.31
  -2  -6  19   -1.56    6.06
  -2  -6  19    0.20    5.31
   6  -8 -19    3.52    7.04
   6  -8 -19   -0.34    5.31
   8  -2  19    3.48    4.33
   8  -2  19    1.22    1.59
  -6   8  22  349.74   31.05
  -2  -6  22  261.05   27.47
  -2  -6  22  348.73   31.12
   6  -8 -22  306.28   28.55
   6  -8 -22  410.23   31.46
   8  -2  22  302.42   21.14
   8  -2  22  391.86   12.25
  -6   8  25   27.03   14.58
  -6   8  25   11.03    9.51
  -2  -6  25   26.42   12.82
  -2  -6  25   14.34    9.51
   6  -8 -25   23.37   11.64
   6  -8 -25    5.31    8.69
   8  -2  25    9.74    7.54
  -6   8  28    8.22   14.85
  -6   8  28   -8.86    8.19
  -2  -6  28    3.55   11.16
  -2  -6  28    4.33    7.68
   6  -8 -28   19.42   10.01
   8  -2  28   -8.19    6.09
  -6   8  31   13.67   13.90
  -2  -6  31   -7.14   10.35
  -2  -6  31    1.18   11.30
   6  -8 -31   12.11   10.99
   8  -2  31   11.67    9.51
  -2  -6  34    8.39   13.06
   6  -8 -34   -2.88   11.70
   8  -2  34    1.73   10.42
  -8   1  33   31.83   17.12
  -1  -7 -33   55.27   12.75
   1   7  33   73.34   21.95
   7  -8  33   44.86   19.25
   7  -8  33   51.49   16.00
   8  -1 -33   65.08   22.39
  -8   1  30  190.45   32.17
  -1  -7 -30  173.94   17.86
   1   7  30  222.62   32.10
   7  -8  30  153.00   27.13
   7  -8  30  229.05   23.68
   8  -1 -30  182.13   31.49
  -8   1  27   36.53   14.44
  -8   1  27  196.81   31.29
  -1  -7 -27  152.53   16.47
   1   7  27  177.09   28.04
   7  -8  27  148.50   23.71
   7  -8  27  165.38   20.47
   8  -1 -27  136.53   26.22
  -8   1  24  188.08   28.58
   1   7  24  244.64   25.37
   7  -8  24  209.43   20.67
   8  -1 -24  266.87   30.07
  -8   1  21  120.09   21.82
  -8   1  21  165.42   25.57
  -1  -7 -21   91.44   14.85
  -1  -7 -21  112.14   13.13
   1   7  21  135.68   22.36
   7  -8  21  120.93   18.23
   8  -1 -21  130.03   23.58
  -8   1  18   99.05   19.25
  -8   1  18  120.49   21.48
  -1  -7 -18   80.78   13.36
  -1  -7 -18  112.34   12.38
   1   7  18  114.00   18.33
   7  -8  18  101.92   15.90
   8  -1 -18   94.68   19.15
  -8   1  15  102.09   17.83
  -8   1  15  100.77   18.71
  -1  -7 -15   85.31   19.65
  -1  -7 -15   80.81   11.50
   1   7  15   96.78   16.27
   8  -1 -15   90.22   17.08
  -8   1  12    7.44    6.53
  -8   1  12   11.94    7.21
  -1  -7 -12   10.32    5.55
  -1  -7 -12    8.90    4.91
   1   7  12    3.11    5.75
   8  -1 -12   -3.18    4.43
   8  -1 -12    7.27    6.63
  -8   1   9 1140.54   39.07
  -8   1   9 1243.57   44.28
  -1  -7  -9 1159.72   35.28
   1   7   9 1310.76   40.15
   8  -1  -9 1130.18   40.22
   8  -1  -9 1307.98   45.94
  -8   1   6  430.53   21.65
  -8   1   6  487.53   26.22
  -1  -7  -6  439.22   21.95
   1   7   6  498.82   24.05
   7  -8   6  473.35   19.48
   8  -1  -6  405.83   22.06
   8  -1  -6  437.93   39.51
  -8   1   3  724.25   23.61
  -8   1   3  880.70   31.66
  -7   8  -3  824.58   22.73
  -1  -7  -3  772.63   28.25
   1   7   3  843.29   30.14
   7  -8   3  827.83   25.95
   8  -1  -3  694.21   25.07
   8  -1  -3  860.10   31.49
  -8   1   0   44.08    4.97
  -8   1   0   49.66    5.18
  -8   1   0   65.02   10.08
  -7   8   0   52.74    8.42
  -1  -7   0   72.70   11.43
   1   7   0   38.26    8.63
   7  -8   0   36.47    8.12
   8  -1   0   39.48    6.49
   8  -1   0   55.51    9.17
  -8   1  -3 1643.86   33.66
  -7   8   3 1556.68   39.04
  -1  -7   3 1700.72   43.91
   1   7  -3 1675.79   43.43
   7  -8  -3 1519.57   40.15
   8  -1   3 1464.27   22.66
   8  -1   3 1663.68   24.05
   8  -1   3 1599.78   33.18
  -8   1  -6 1295.20   24.59
  -7   8   6 1155.25   37.24
  -1  -7   6 1233.26   47.60
  -1  -7   6 1164.38   40.05
   8  -1   6 1300.20   24.63
  -7   8   9  997.78   37.75
  -1  -7   9 1075.45   41.30
   7  -8  -9  957.39   37.55
   7  -8  -9 1145.58   42.12
   8  -1   9  983.81   13.60
  -7   8  12 1135.02   43.43
  -1  -7  12 1176.93   45.77
   7  -8 -12 1142.53   43.81
   7  -8 -12 1256.02   46.01
   8  -1  12 1041.22   18.37
  -7   8  15  881.21   41.44
  -7   8  15  834.83   39.38
  -1  -7  15  836.42   40.97
   7  -8 -15  781.15   38.70
   7  -8 -15  969.27   42.86
   8  -1  15  788.35   22.56
  -7   8  18  552.74   35.62
  -7   8  18  626.76   36.40
  -1  -7  18  493.72   41.03
   7  -8 -18  472.64   32.37
   7  -8 -18  561.17   34.64
   8  -1  18  499.06   22.16
  -7   8  21   97.42   20.03
  -7   8  21  146.14   22.66
  -1  -7  21  123.64   21.28
   7  -8 -21  108.72   20.36
   7  -8 -21  116.81   20.80
   8  -1  21  107.37   13.33
  -7   8  24  165.32   27.64
  -7   8  24  164.71   24.90
  -1  -7  24  206.35   29.80
  -1  -7  24  164.67   26.11
   7  -8 -24  158.11   25.47
   7  -8 -24  195.63   27.84
   8  -1  24  164.71   17.52
  -7   8  27  -10.32    9.64
  -7   8  27    1.96    9.44
  -1  -7  27   -2.16    8.42
  -1  -7  27    8.12    9.23
   7  -8 -27   -1.62    7.51
   7  -8 -27    7.37    9.98
  -7   8  30  -21.38   10.39
  -7   8  30    4.77   11.54
  -1  -7  30   19.01   12.25
  -1  -7  30   15.80   12.28
   7  -8 -30   -0.37    9.81
   8  -1  30    0.44    8.02
  -1  -7  33   18.81   15.26
   7  -8 -33   16.07   12.04
   8  -1  33   43.84   14.65
   0  -8 -34   -0.17    8.59
   8  -8  34    8.63   17.35
   8  -8  34   15.63   10.45
   8   0 -34   45.60   19.18
  -8   0  31  -19.11   10.82
   0  -8 -31    8.76    7.58
   0   8  31  -17.96   11.40
   8  -8  31   -8.80   10.22
   8   0 -31   -0.14   13.19
  -8   0  28   35.82   14.85
  -8   0  28   43.77   16.51
   0  -8 -28   53.52   12.72
   0   8  28   52.53   17.89
   8  -8  28   63.90   15.22
   8  -8  28   64.61   14.28
   8   0 -28   60.11   19.92
  -8   0  25   35.11   15.53
   0  -8 -25   36.64   10.59
   0   8  25   62.92   16.98
   8  -8  25   40.66   11.20
   8   0 -25   68.97   18.84
  -8   0  22   12.75    9.51
  -8   0  22    2.81    7.71
   0  -8 -22    1.05    5.92
   0  -8 -22    4.36    5.07
   0   8  22    3.89    7.61
   8  -8  22    7.61    5.62
   8   0 -22   -1.39    7.85
  -8   0  19   18.27   11.16
  -8   0  19    4.13    6.77
   0  -8 -19   10.79    7.10
   0  -8 -19   17.25    7.24
   8  -8  19   14.48    7.07
   8   0 -19   17.39   10.59
  -8   0  16   62.65   18.13
  -8   0  16   77.87   20.20
   0  -8 -16   41.54   10.79
   0  -8 -16   49.02   10.18
   0   8  16   62.62   14.21
   8  -8  16   46.34   10.28
   8   0 -16   53.58   13.53
  -8   0  13  101.04   17.49
  -8   0  13  113.80   18.64
   0  -8 -13  124.28   14.48
   0  -8 -13  120.26   12.79
   0   8  13   99.52   15.93
   8   0 -13  127.77   19.86
  -8   0  10   47.90   11.03
  -8   0  10   67.62   13.70
   0   8  10   66.71   12.58
   8   0 -10   65.96   13.40
  -8   0   7  240.58   18.10
  -8   0   7  244.61   20.09
   0  -8  -7  222.25   17.02
   0   8   7  260.78   19.05
   8  -8   7  248.23   13.90
   8   0  -7  240.38   19.65
  -8   0   4 1950.78   42.35
  -8   0   4 2311.65   53.48
   0  -8  -4 2237.40   50.17
   0   8   4 2139.47   50.20
   8  -8   4 2281.27   41.00
   8   0  -4 1967.93   45.43
   8   0  -4 2189.23   52.26
  -8   0   1  203.34   11.70
  -8   0   1  205.33   11.70
  -8   0   1  232.29   16.03
  -8   8  -1  185.48   11.81
   0  -8  -1  210.78   16.24
   0   8   1  166.77   14.82
   8  -8   1  223.03   14.51
   8   0  -1  184.36   12.89
   8   0  -1  205.40   15.12
  -8   0  -2  103.78   10.11
  -8   8   2   88.63    9.91
   0  -8   2  108.69   12.48
   0   8  -2  109.94   12.41
   8  -8  -2   93.84   11.06
   8  -8  -2  119.31   14.07
   8   0   2   88.80    7.85
   8   0   2   84.91    7.81
   8   0   2  106.62   10.15
  -8   0  -5   22.19    4.97
  -8   8   5   27.16    8.08
   0  -8   5   19.82    7.31
   8  -8  -5   21.75    7.75
   8  -8  -5   22.56    8.08
   8   0   5   23.24    3.96
   8   0   5   24.49    5.24
  -8   8   8  179.56   16.74
   0  -8   8  224.68   18.71
   0  -8   8  178.34   17.59
   8  -8  -8  173.06   16.78
   8  -8  -8  217.00   19.72
   8   0   8  170.49    6.87
   8   0   8  168.90    7.17
  -8   8  11  142.82   16.20
  -8   8  11  150.16   17.18
   0  -8  11  140.32   16.44
   8  -8 -11  152.70   16.91
   8  -8 -11  179.02   18.94
   8   0  11  148.91    7.98
  -8   8  14    4.33    5.92
  -8   8  14    1.01    5.24
   0  -8  14    0.68    4.87
   8  -8 -14   -7.31    3.86
   8  -8 -14    3.35    5.99
   8   0  14    4.50    3.28
  -8   8  17  364.60   28.75
  -8   8  17  389.86   29.36
   0  -8  17  348.49   28.08
   8  -8 -17  334.25   28.31
   8  -8 -17  344.37   28.14
   8   0  17  317.95   17.62
  -8   8  20   27.50   11.16
  -8   8  20   -5.01    5.51
   0  -8  20    6.70    8.36
   8  -8 -20    4.50    8.96
   8  -8 -20   12.31    9.00
   8   0  20   -0.98    5.01
  -8   8  23   44.58   16.64
  -8   8  23   68.40   17.18
   0  -8  23   65.76   16.91
   8  -8 -23   33.39   13.06
   8  -8 -23   24.83   13.02
   8   0  23   45.57   11.54
  -8   8  26    4.13   12.48
  -8   8  26    6.77    7.78
   0  -8  26    2.23    8.59
   0  -8  26    9.88   10.01
   8  -8 -26    2.23   10.05
   8  -8 -26   11.64   10.39
   8   0  26  -16.17    5.48
  -8   8  29   -0.24   11.16
  -8   8  29   -7.61    8.12
   0  -8  29   11.10   15.66
   0  -8  29  -14.07    8.80
   8  -8 -29    6.93   10.39
   8   0  29   -1.12    8.02
  -8   8  32   24.02   13.97
   8  -8 -32    9.88   11.60
   8   0  32   28.89   12.92
   0  -8  35   -3.79   15.29
   8  -8 -35   10.35   13.70
  -9   8  34   13.53   14.85
   1  -9  34    2.37   14.44
   8   1  34    0.78   11.16
   9  -8 -34   17.15   13.06
  -9   8  31    0.17   10.89
   1  -9  31   -3.59   10.25
   1  -9  31  -16.44    8.76
   8   1  31  -20.91    8.86
   9  -8 -31   14.34   12.75
  -9   8  28    1.86   11.94
  -9   8  28   23.95   13.84
   1  -9  28   12.89   11.91
   1  -9  28    9.57   10.28
   8   1  28   11.77    9.54
   9  -8 -28    7.95   10.32
   9  -8 -28   23.81   14.95
  -9   8  25  282.77   29.46
   1  -9  25  269.95   28.69
   8   1  25  178.17   19.18
   9  -8 -25  204.39   30.85
   9  -8 -25  217.95   30.99
  -9   8  22  225.66   26.39
  -9   8  22  236.05   25.95
   1  -9  22  215.75   25.40
   8   1  22  168.66   16.68
   9  -8 -22  208.95   25.03
   9  -8 -22  244.61   27.23
  -9   8  19   18.91    9.54
  -9   8  19   16.64   10.42
   1  -9  19   10.49    8.15
   8   1  19   10.18    6.53
   9  -8 -19    6.09    8.49
   9  -8 -19    7.44    9.30
  -9   8  16   49.29   13.46
  -9   8  16   52.77   13.63
   1  -9  16   45.70   12.18
   8   1  16   49.96    8.69
   9  -8 -16   40.36   12.28
   9  -8 -16   57.14   14.55
  -9   8  13   27.64   10.25
  -9   8  13   41.54   12.28
   1  -9  13   22.87    9.30
   8   1  13   27.50    5.85
   9  -8 -13   27.33    9.98
   9  -8 -13   24.90   10.52
  -9   8  10    5.78    6.19
  -9   8  10   26.72    9.07
   1  -9  10   11.67    7.10
   1  -9  10   13.80    7.51
   8   1  10   16.47    6.63
   9  -8 -10   29.67    9.78
   9  -8 -10    9.91    8.29
  -9   8   7    3.38    5.75
  -8  -1  -7    7.71    3.15
   1  -9   7    7.00    6.09
   9  -8  -7    2.60    5.55
   9  -8  -7    1.35    5.58
  -9   8   4  780.54   28.99
  -8  -1  -4  896.87   25.27
  -1   9  -4  836.22   32.88
   1  -9   4  876.71   34.30
   8   1   4  856.62   22.46
   8   1   4  849.01   24.59
   9  -8  -4  846.74   31.93
   9  -8  -4  887.00   36.16
  -9   8   1  546.39   21.11
  -8  -1  -1  562.76   16.34
  -8  -1  -1  582.82   23.68
  -1   9  -1  503.59   25.40
   8   1   1  539.21   20.57
   8   1   1  532.96   22.66
   9  -8  -1  552.41   23.81
   9  -8  -1  606.73   29.23
  -9   8  -2   24.49    5.04
  -8  -1   2   19.96    5.95
  -8  -1   2   19.89    5.82
  -8  -1   2   31.29    8.36
  -1   9   2   23.34    7.68
   8   1  -2   16.98    6.33
   9  -8   2   18.27    5.72
  -8  -1   5   94.41   11.60
  -8  -1   5   89.58   14.11
  -1   9   5   95.77   14.44
   1  -9  -5   91.00   16.24
   8   1  -5   87.75   14.14
   9  -8   5   79.83    8.46
  -8  -1   8   11.26    6.09
  -8  -1   8   13.50    7.58
  -1   9   8   15.83    7.27
   1  -9  -8   19.21    8.19
   8   1  -8    8.32    7.54
  -8  -1  11   27.84    9.10
  -8  -1  11   42.22   11.84
  -1   9  11   53.75   12.21
   1  -9 -11   43.87   10.99
   8   1 -11   39.17   11.70
  -8  -1  14  140.22   17.46
  -8  -1  14  162.17   22.90
  -1   9  14  137.92   16.91
   1  -9 -14  132.71   15.97
   1  -9 -14  147.25   15.19
   8   1 -14  159.70   23.95
  -8  -1  17  166.23   20.26
  -8  -1  17  191.03   27.60
  -1   9  17  206.35   21.79
   1  -9 -17  149.45   17.49
   1  -9 -17  181.82   17.18
   8   1 -17  158.01   25.20
   9  -8  17  182.91   16.30
  -8  -1  20   -3.32    7.24
  -8  -1  20   -0.10    5.65
  -1   9  20   -2.00    7.10
   1  -9 -20   14.68    8.49
   1  -9 -20    6.56    6.43
   8   1 -20    7.24    8.76
   9  -8  20    0.95    4.23
  -8  -1  23    1.52    9.57
  -1   9  23    5.14    8.93
   1  -9 -23    0.64    6.39
   1  -9 -23    1.18    5.78
   8   1 -23    2.33    9.64
   9  -8  23    3.18    5.58
  -8  -1  26  242.24   30.24
  -1   9  26  235.54   28.45
   1  -9 -26  179.56   20.97
   1  -9 -26  292.24   23.58
   8   1 -26  198.30   31.76
   9  -8  26  229.42   20.63
  -8  -1  29   23.54   15.76
  -1   9  29   50.88   24.22
   1  -9 -29   47.05   13.33
   8   1 -29   62.24   20.36
   9  -8  29   64.44   16.24
   9  -8  29   68.94   13.36
  -8  -1  32    3.32   12.11
  -1   9  32    2.98   13.56
   1  -9 -32    9.30    9.17
   8   1 -32   15.12   14.11
   9  -8  32   22.26   14.38
   9  -8  32   15.83    9.67
   1  -9 -35   11.64   10.82
   8   1 -35   33.83   16.27
   9  -8  35    2.50   13.67
   9  -8  35   18.61   14.44
  -9   7  35   -2.91   13.33
   2  -9  35    0.88   13.46
   7   2  35    7.41   12.31
   9  -7 -35   -1.79   12.96
  -9   7  32  -10.86   12.25
   2  -9  32   -1.08   12.31
   2  -9  32    1.29   12.35
   7   2  32   -2.98   12.11
   9  -7 -32   10.89   11.91
  -9   7  29   17.86   14.61
  -9   7  29   12.08   11.06
   2  -9  29   24.86   14.00
   2  -9  29    1.79   10.42
   7   2  29   19.01   10.49
   9  -7 -29   16.74   12.65
  -9   7  26   -4.57    8.76
   2  -9  26    8.42    9.91
   2  -9  26    3.25    9.40
   7   2  26   12.75    9.34
   9  -7 -26   -2.77    7.65
   9  -7 -26   13.56   11.13
  -9   7  23    4.84   10.28
  -9   7  23   42.52   14.61
   2  -9  23   21.41   10.79
   7   2  23   48.37   11.91
   9  -7 -23   37.35   13.26
   9  -7 -23   28.45   12.41
  -9   7  20  178.58   26.35
  -9   7  20  227.93   25.27
   2  -9  20  152.06   23.95
   7   2  20  179.63   17.25
   9  -7 -20  151.04   24.29
   9  -7 -20  162.00   24.86
  -9   7  17  105.81   18.94
  -9   7  17  109.30   23.54
   2  -9  17   94.79   17.66
   7   2  17  110.45   12.21
   9  -7 -17   95.87   18.64
   9  -7 -17   94.01   18.17
  -9   7  14    6.19    6.46
  -9   7  14   19.11    9.27
   2  -9  14    7.24    6.19
   7   2  14   16.51    5.75
   9  -7 -14   16.64    8.80
   9  -7 -14   16.71    9.20
  -9   7  11    0.00    5.34
  -9   7  11    7.65    6.90
   2  -9  11    4.47    5.11
   7   2  11    2.33    3.45
   9  -7 -11   -7.44    3.59
   9  -7 -11   -2.74    4.67
  -9   7   8  151.89   15.32
  -9   7   8  163.08   17.08
  -7  -2  -8  178.54    7.98
   2  -9   8  175.67   16.61
   7   2   8  163.83   10.55
   9  -7  -8  163.15   16.58
   9  -7  -8  172.15   17.96
  -9   7   5    2.94    4.84
  -9   7   5   -0.10    4.97
  -7  -2  -5    0.37    2.54
   2  -9   5    2.67    4.74
   7   2   5   -2.00    2.74
   9  -7  -5    2.44    4.70
   9  -7  -5    0.91    4.50
  -9   7   2  225.80   13.90
  -7  -2  -2  220.22   10.62
  -7  -2  -2  200.70   13.40
  -2   9  -2  187.27   15.70
   2  -9   2  234.16   18.23
   7   2   2  218.09   13.26
   7   2   2  218.43   13.90
   9  -7  -2  222.69   15.12
   9  -7  -2  234.80   18.20
  -7  -2   1  143.19   11.13
  -7  -2   1  136.66   11.06
  -7  -2   1  163.73   13.84
  -2   9   1  134.47   13.09
   2  -9  -1  137.10   14.17
   7   2  -1  141.30   12.96
   9  -7   1  143.36   11.03
   9  -7   1  131.32   13.46
  -7  -2   4 1054.04   32.75
  -7  -2   4 1113.34   33.93
  -7  -2   4 1133.57   38.36
  -2   9   4 1082.42   36.97
   7   2  -4 1096.09   37.55
   9  -7   4 1104.17   24.80
  -7  -2   7  653.21   29.06
  -7  -2   7  744.85   33.69
  -2   9   7  777.94   32.88
   2  -9  -7  731.56   31.46
   7   2  -7  829.56   35.76
  -7  -2  10  334.52   23.00
  -7  -2  10  380.60   26.22
  -2   9  10  385.87   24.73
   2  -9 -10  352.48   23.14
   7   2 -10  379.55   26.45
  -7  -2  13  235.81   21.35
  -7  -2  13  273.56   24.25
  -2   9  13  271.60   22.39
   2  -9 -13  240.82   20.16
   7   2 -13  286.11   24.93
  -7  -2  16    8.29    7.65
  -2   9  16   -4.13    5.48
   2  -9 -16   14.21    8.02
   2  -9 -16   12.21    7.31
   7   2 -16   16.00   10.28
   9  -7  16   14.78    6.29
  -7  -2  19    0.85    6.09
  -7  -2  19    9.07    8.83
  -2   9  19    6.70    7.78
   2  -9 -19   10.49    7.81
   2  -9 -19    3.72    5.72
   7   2 -19    4.09    7.51
   9  -7  19    6.66    5.11
  -7  -2  22    2.50    7.41
  -7  -2  22   -5.18    7.61
  -2   9  22    8.15    8.69
   2  -9 -22    5.65    7.37
   2  -9 -22    0.14    5.48
   7   2 -22    5.68    9.51
   9  -7  22    5.07    5.07
  -7  -2  25    3.28    8.96
  -7  -2  25   69.96   19.72
  -2   9  25   80.92   19.76
   2  -9 -25   62.82   15.39
   2  -9 -25  114.98   18.84
   7   2 -25   34.20   14.75
   9  -7  25   74.49   13.77
  -7  -2  28   -0.10   10.05
  -7  -2  28    9.23   11.84
  -2   9  28   -7.75   10.35
   2  -9 -28   13.26    9.37
   7   2 -28    3.86   11.64
   9  -7  28   12.52    9.54
   9  -7  28   -2.13    6.02
  -7  -2  31   76.62   21.58
  -2   9  31   56.70   20.30
   2  -9 -31   62.48   15.80
   7   2 -31   25.03   16.98
   9  -7  31  115.05   20.40
   9  -7  31   80.17   14.31
   2  -9 -34   10.28   10.82
   7   2 -34   15.29   15.49
   9  -7  34   38.02   15.66
   9  -7  34   -7.78    8.12
  -9   6  33   15.93   12.89
   3  -9  33  -12.82   12.65
   3  -9  33    0.81    9.81
   6   3  33    0.00   11.13
   9  -6 -33  -13.53   11.23
  -9   6  30    8.93   11.84
  -9   6  30    1.18   12.92
   3  -9  30    3.35   18.23
   3  -9  30    9.57   11.50
   6   3  30   26.59   12.89
   9  -6 -30    1.08    9.27
  -9   6  27   10.35   11.64
  -9   6  27    2.27    9.30
   3  -9  27   -3.45    8.36
   3  -9  27    7.58    7.81
   6   3  27  -13.06    6.90
   9  -6 -27   -2.64    7.95
  -9   6  24   10.35   10.25
   3  -9  24   14.44    9.57
   6   3  24   -3.82    6.53
   9  -6 -24   17.52   12.38
   9  -6 -24   12.38   10.35
  -9   6  21  168.23   26.11
  -9   6  21  199.99   24.36
   3  -9  21  175.60   21.75
   6   3  21  139.91   16.85
   9  -6 -21  160.14   25.27
   9  -6 -21  176.24   26.52
  -9   6  18   22.90   11.40
  -9   6  18   34.71   12.21
   3  -9  18   27.10   10.32
   6   3  18   41.17   10.08
   9  -6 -18   24.49   10.93
   9  -6 -18   29.46   11.43
  -9   6  15  439.56   30.04
  -9   6  15  447.07   30.65
   3  -9  15  453.70   29.77
   6   3  15  456.91   22.63
   9  -6 -15  460.19   30.99
   9  -6 -15  474.37   32.17
  -9   6  12   25.37    9.44
  -9   6  12   54.90   13.19
   3  -9  12   42.93   10.86
   6   3  12   43.23    8.29
   9  -6 -12   31.63   10.22
   9  -6 -12   52.30   12.55
  -9   6   9  711.63   31.66
  -9   6   9  778.58   35.86
  -6  -3  -9  756.35   15.12
   3  -9   9  773.54   32.54
   6   3   9  760.18   24.19
   9  -6  -9  718.03   32.75
   9  -6  -9  858.28   37.72
  -9   6   6    4.70    5.41
  -9   6   6   25.44    8.42
  -6  -3  -6   11.13    2.37
  -6  -3  -6   11.54    2.44
  -6  -3  -6    6.56    3.38
   6   3   6   15.59    5.18
   9  -6  -6   10.49    6.97
   9  -6  -6    9.10    6.43
  -9   6   3  143.40   11.60
  -9   6   3  152.80   14.99
  -6  -3  -3  140.32    9.30
  -6  -3  -3  129.70   10.55
  -3   9  -3  123.23   12.65
   3  -9   3  128.41   13.23
   6   3   3  146.78   11.23
   9  -6  -3  124.01   12.28
   9  -6  -3  157.40   15.26
  -6  -3   0   98.40    9.47
  -6  -3   0  122.59   11.47
  -3   9   0   99.69   11.70
   3  -9   0  106.52   12.38
   6   3   0  117.28   11.37
   6   3   0  107.00   10.99
   9  -6   0  102.67    9.44
   9  -6   0  118.23   12.85
  -6  -3   3  539.25   23.21
  -6  -3   3  535.39   25.64
  -3   9   3  521.93   25.27
   3  -9  -3  533.29   25.81
   6   3  -3  521.05   25.20
   9  -6   3  529.91   16.10
   9  -6   3  546.55   23.71
  -6  -3   6   99.12   12.11
  -6  -3   6  111.97   13.67
  -3   9   6   90.46   13.90
   3  -9  -6  113.49   13.67
   6   3  -6   96.78   14.28
  -6  -3   9  704.46   32.24
  -6  -3   9  768.90   35.49
  -3   9   9  802.39   34.50
   3  -9  -9  730.31   32.44
   6   3  -9  780.51   36.09
  -6  -3  12  534.71   30.44
  -6  -3  12  582.14   33.59
  -3   9  12  519.12   29.77
   3  -9 -12  498.32   28.58
   3  -9 -12  617.32   36.74
   6   3 -12  560.39   32.98
  -6  -3  15  120.39   19.62
  -6  -3  15  133.59   21.68
  -3   9  15   99.18   18.33
   3  -9 -15  100.94   17.05
   3  -9 -15  115.62   16.98
   6   3 -15  123.13   20.16
  -6  -3  18    3.32    6.90
  -6  -3  18   -0.74    6.29
  -3   9  18    2.57    7.41
   3  -9 -18   -5.38    5.48
   3  -9 -18    5.11    6.43
   6   3 -18    2.20    7.85
   9  -6  18    0.88    3.55
  -6  -3  21   43.54   14.68
  -6  -3  21   39.82   14.11
  -3   9  21   39.71   12.48
   3  -9 -21   27.27   10.89
   3  -9 -21   31.53   10.52
   6   3 -21   19.82   11.94
   9  -6  21   37.28    8.66
  -6  -3  24    8.69   10.89
  -6  -3  24   17.32   11.23
  -3   9  24    2.77    9.40
   3  -9 -24   10.25    8.76
   3  -9 -24    6.39    8.05
   6   3 -24    9.30   11.30
   9  -6  24    4.70    7.27
   9  -6  24   21.38    7.54
  -6  -3  27   64.64   20.23
  -6  -3  27   38.29   15.66
  -3   9  27   44.18   16.91
   3  -9 -27   38.29   13.67
   3  -9 -27   35.15   12.52
   6   3 -27   38.83   15.49
   9  -6  27   49.69   16.14
   9  -6  27   49.35   10.18
  -6  -3  30    8.08   10.66
  -3   9  30    3.28   12.14
   3  -9 -30    1.01    8.32
   6   3 -30    0.17   11.84
   9  -6  30   -5.68    7.58
   9  -6  30    9.10    6.36
  -6  -3  33  -10.49   12.25
   3  -9 -33   13.67   10.22
   6   3 -33    6.70   12.18
   9  -6  33   21.55   13.13
   9  -6  33   19.01    7.54
  -9   5  34    9.13   14.58
   4  -9  34    1.93   12.79
   5   4  34  -10.35   14.34
   9  -5 -34  -21.51   10.89
   4  -9  31   16.58   19.01
   4  -9  31    1.35   10.45
   5   4  31   -0.78   11.50
   9  -5 -31    7.81   12.31
  -9   5  28   16.44   11.81
  -9   5  28   27.87   14.17
   4  -9  28   33.93   13.29
   4  -9  28   -9.34    7.95
   5   4  28   13.84   10.01
   9  -5 -28   13.46   12.52
  -9   5  25   26.93   13.50
   4  -9  25   31.36   12.18
   5   4  25   35.82   12.35
   9  -5 -25   35.99   17.56
  -9   5  22    4.53    9.57
  -9   5  22   11.47   10.22
   4  -9  22   -5.89    7.10
   5   4  22   15.59    7.71
   9  -5 -22   21.58   11.13
   9  -5 -22   -9.40    5.99
  -9   5  19  116.03   21.01
  -9   5  19  156.72   24.49
   4  -9  19  128.75   20.33
   5   4  19  120.16   17.93
   9  -5 -19  102.70   19.21
   9  -5 -19   95.09   20.09
  -9   5  16    6.09    7.78
  -5  -4 -16   15.02    2.20
   4  -9  16    5.21    6.93
   5   4  16    8.49    6.56
   9  -5 -16   14.78    8.90
   9  -5 -16    5.41    6.70
  -9   5  13  240.85   21.35
  -9   5  13  290.78   24.69
  -5  -4 -13  294.00    8.73
   4  -9  13  281.68   22.09
   5   4  13  269.84   17.69
   9  -5 -13  266.56   22.77
   9  -5 -13  264.70   23.71
  -9   5  10  159.60   16.07
  -9   5  10  189.40   18.98
  -5  -4 -10  162.34    7.98
  -5  -4 -10  159.94    8.15
   5   4  10  177.60   13.73
   9  -5 -10  175.53   17.62
   9  -5 -10  162.37   18.06
  -9   5   7  198.37   16.68
  -9   5   7  195.79   17.96
  -5  -4  -7  197.89   10.32
  -5  -4  -7  183.08   10.79
   4  -9   7  198.77   16.44
   5   4   7  212.44   14.00
   9  -5  -7  157.16   15.56
   9  -5  -7  187.68   17.86
  -9   5   4  657.78   24.32
  -9   5   4  659.57   29.43
  -5  -4  -4  663.53   20.47
  -5  -4  -4  656.80   21.85
  -4   9  -4  657.81   26.28
   4  -9   4  644.15   27.13
   5   4   4  666.61   23.68
   9  -5  -4  604.64   25.00
   9  -5  -4  705.10   30.72
  -9   5   1   18.10    4.60
  -9   5   1   18.20    6.73
  -5  -4  -1   33.69    6.97
  -5  -4  -1   25.61    6.70
  -4   9  -1   25.51    7.00
   4  -9   1   23.48    7.14
   5   4   1   27.54    6.87
   9  -5  -1   34.03    6.93
   9  -5  -1   20.50    6.60
  -5  -4   2   92.11   10.55
  -5  -4   2   91.44   11.37
  -4   9   2   95.90   11.57
   4  -9  -2  116.43   12.85
   5   4  -2  108.11   11.81
   9  -5   2  103.45    7.65
   9  -5   2  100.47   10.76
  -5  -4   5    8.56    5.62
  -5  -4   5    6.93    5.48
  -4   9   5   -0.81    4.40
   5   4  -5    7.34    5.48
   9  -5   5   11.67    4.94
  -5  -4   8   29.06    9.00
  -4   9   8   39.14   10.72
   4  -9  -8   25.84    9.00
   5   4  -8   34.94    9.81
  -5  -4  11  483.87   28.21
  -5  -4  11  541.31   31.43
  -4   9  11  565.87   30.55
   4  -9 -11  523.55   29.33
   4  -9 -11  529.61   28.08
   5   4 -11  553.12   32.07
  -5  -4  14   63.26   14.17
  -5  -4  14   80.10   15.73
  -4   9  14   81.22   16.00
   4  -9 -14   52.47   12.48
   4  -9 -14   69.04   13.16
   5   4 -14   82.74   16.58
  -5  -4  17   40.63   12.31
  -5  -4  17   28.48   12.48
  -4   9  17   33.69   14.68
   4  -9 -17   34.98   10.99
   4  -9 -17   22.12    9.20
   5   4 -17   19.92    9.88
   9  -5  17   21.35    5.41
  -5  -4  20    0.00    6.80
  -5  -4  20    1.49    6.12
  -4   9  20   -4.77    5.31
   4  -9 -20    8.29    7.88
   4  -9 -20    0.78    5.92
   5   4 -20    3.25    7.81
   9  -5  20    6.66    4.23
  -5  -4  23   22.09   11.23
  -5  -4  23   13.16   10.62
  -4   9  23   25.40   12.41
   4  -9 -23   19.42    9.98
   4  -9 -23   40.29   12.55
   5   4 -23   25.20   12.99
   9  -5  23   22.09    8.25
   9  -5  23   29.73    7.04
  -5  -4  26   15.32   12.04
  -5  -4  26    8.15   10.69
  -4   9  26   12.82   11.70
   4  -9 -26   15.63   11.81
   4  -9 -26    6.87    8.52
   5   4 -26   -6.97    8.08
   9  -5  26   10.42    8.02
   9  -5  26    0.10    4.94
  -5  -4  29   10.72   11.98
  -5  -4  29    6.66   10.59
  -4   9  29   -8.05   10.99
   4  -9 -29  -13.84    7.81
   5   4 -29   14.24   11.54
   9  -5  29   22.80    8.96
   9  -5  29    8.76    5.48
  -5  -4  32   -4.16   12.48
   4  -9 -32   12.38    9.37
   9  -5  32    8.22    9.81
   9  -5  32    3.45    5.89
   4  -9 -35    3.92   11.20
   9  -5  35    3.82   24.96
   9  -5  35   15.49    7.54
   4   5  35    9.67   16.61
   5  -9  35  -11.40   11.06
   9  -4 -35  -14.75   12.58
  -9   4  32    0.20   13.33
   4   5  32   24.80   14.17
   5  -9  32   -4.13   12.25
   5  -9  32    7.71   10.35
   9  -4 -32    5.99   12.58
  -9   4  29   -5.72   10.93
  -9   4  29    1.93   10.59
   4   5  29   -7.75   10.82
   5  -9  29   -1.93    9.30
   5  -9  29   -3.45    7.10
   9  -4 -29    6.26   12.41
  -9   4  26  120.63   23.24
  -4  -5 -26  102.13    9.40
   4   5  26  103.14   20.47
   5  -9  26  104.56   19.82
   9  -4 -26  134.77   26.18
  -9   4  23   24.46   16.74
  -9   4  23   78.78   18.00
  -4  -5 -23   57.27    7.81
   4   5  23   50.40   16.34
   9  -4 -23   75.30   18.81
  -9   4  20  290.55   27.91
  -9   4  20  343.05   30.34
  -4  -5 -20  318.22   13.90
   4   5  20  321.50   24.83
   5  -9  20  377.15   28.35
   9  -4 -20  293.96   28.21
   9  -4 -20  336.04   30.65
  -9   4  17  122.52   20.67
  -4  -5 -17  113.29    8.32
   4   5  17  129.53   18.03
   5  -9  17  111.19   17.76
   9  -4 -17  109.84   19.38
   9  -4 -17  126.82   21.55
  -9   4  14  447.78   29.23
  -9   4  14  478.97   31.39
  -4  -5 -14  435.30   17.05
  -4  -5 -14  508.36   15.97
   4   5  14  444.39   24.29
   5  -9  14  456.30   27.94
   9  -4 -14  434.79   29.19
   9  -4 -14  480.08   31.66
  -9   4  11  311.42   22.60
  -9   4  11  373.63   26.32
  -4  -5 -11  340.24   15.29
   4   5  11  360.33   20.53
   9  -4 -11  336.08   24.02
   9  -4 -11  369.97   26.35
  -9   4   8    4.26    5.65
  -9   4   8    4.26    5.78
  -4  -5  -8   14.04    4.87
   4   5   8    3.82    4.94
   5  -9   8   11.57    5.95
   9  -4  -8    4.40    5.24
   9  -4  -8    6.39    6.39
  -9   4   5  331.95   18.27
  -9   4   5  371.77   23.04
  -4  -5  -5  374.78   17.08
   4   5   5  322.85   17.86
   5  -9   5  358.78   19.92
   9  -4  -5  364.22   20.30
   9  -4  -5  418.82   25.71
  -9   4   2    7.44    4.13
  -9   4   2    6.93    5.24
  -5   9  -2    8.63    5.31
  -4  -5  -2    8.73    4.36
  -4  -5  -2   10.69    4.60
   4   5   2    8.80    5.18
   5  -9   2    7.31    5.21
   9  -4  -2    7.85    4.60
   9  -4  -2    7.58    5.58
  -9   4  -1 1127.65   32.91
  -5   9   1 1048.63   33.25
  -4  -5   1 1009.25   33.12
   4   5  -1 1060.50   33.35
   5  -9  -1 1078.09   34.77
   9  -4   1  990.81   22.80
   9  -4   1 1154.81   33.49
  -5   9   4   40.49    9.37
  -4  -5   4   46.51    9.91
  -4  -5   4   52.16   10.93
   5  -9  -4   29.77    8.19
   9  -4   4   47.39    2.60
   9  -4   4   57.03    8.83
  -5   9   7    3.25    5.18
  -4  -5   7    1.73    4.16
   4   5  -7   -0.07    4.36
   5  -9  -7   -1.49    4.87
   9  -4   7    2.94    3.21
  -5   9  10  419.63   26.05
  -4  -5  10  404.78   26.96
   4   5 -10  456.94   28.65
   5  -9 -10  345.89   23.71
   5  -9 -10  451.19   26.49
   9  -4  10  435.19   16.27
  -5   9  13   18.50    8.73
  -4  -5  13    8.22    6.66
   4   5 -13   22.36    9.91
   5  -9 -13    6.73    6.83
   5  -9 -13    7.54    7.00
  -5   9  16    4.16    7.34
  -4  -5  16    4.60    6.19
   4   5 -16    9.67    8.63
   5  -9 -16   -0.30    5.48
   5  -9 -16   -2.57    4.94
   9  -4  16    8.25    3.48
  -5   9  19  321.16   27.91
  -4  -5  19  312.20   27.84
  -4  -5  19  385.40   30.99
   4   5 -19  385.84   31.63
   5  -9 -19  330.63   27.84
   5  -9 -19  416.18   29.16
   9  -4  19  380.60   15.56
  -5   9  22  156.05   25.20
  -4  -5  22  183.99   27.23
  -4  -5  22  190.45   28.52
   4   5 -22  184.56   27.98
   5  -9 -22  189.87   22.80
   5  -9 -22  214.67   22.77
   9  -4  22  170.29   16.20
   9  -4  22  191.50   12.25
  -5   9  25   34.91   14.24
  -4  -5  25   78.31   19.15
  -4  -5  25   97.97   22.12
   5  -9 -25   51.72   15.46
   5  -9 -25   70.09   17.02
   9  -4  25   67.82   13.13
   9  -4  25   70.19    9.34
  -5   9  28   -2.06   13.09
  -4  -5  28   17.69   18.33
  -4  -5  28   -7.95    8.66
   5  -9 -28  -14.00    8.86
   5  -9 -28    1.59    8.36
   9  -4  28   14.04    7.98
   9  -4  28   -1.29    4.30
  -5   9  31   11.50   11.67
  -4  -5  31   -2.88   11.70
  -4  -5  31    4.43   11.98
   5  -9 -31   12.96   10.96
   9  -4  31  -11.16    8.32
   9  -4  31   -1.59    3.69
  -4  -5  34   -5.28   12.85
   5  -9 -34   -6.33   11.16
   9  -4  34  -23.04   11.47
  -9   3  33    1.56   12.25
   3   6  33   13.23   13.56
   6  -9  33   18.94   12.21
   6  -9  33  -12.89    7.81
   9  -3 -33    3.69   12.35
  -9   3  30   12.99   13.33
  -9   3  30    9.67   13.70
  -3  -6 -30   10.45    5.62
   3   6  30    6.83   13.43
   6  -9  30   16.81   12.65
   6  -9  30   16.98   10.66
   9  -3 -30   11.64   12.72
  -9   3  27  -11.60    7.95
  -3  -6 -27   -1.22    4.26
   3   6  27    9.95    8.80
   6  -9  27   -6.16    6.26
   9  -3 -27    9.00   12.04
  -9   3  24   14.11   11.81
  -3  -6 -24   31.60    7.27
   3   6  24   26.01   12.41
   6  -9  24   31.32   14.34
   9  -3 -24   37.45   14.61
  -9   3  21    5.11    8.15
  -9   3  21   11.87    9.44
  -3  -6 -21    2.60    3.92
   3   6  21    0.98    7.21
   6  -9  21    0.54    5.58
   9  -3 -21    1.45    8.73
  -9   3  18   81.05   17.89
  -9   3  18   83.89   18.40
  -3  -6 -18   84.37   11.70
  -3  -6 -18   86.70    9.23
   3   6  18   99.45   16.95
   6  -9  18   66.88   14.17
   9  -3 -18   71.00   16.47
   9  -3 -18  101.55   20.03
  -9   3  15    2.94    6.53
  -9   3  15    4.57    7.92
  -3  -6 -15    1.39    4.06
  -3  -6 -15    1.15    3.01
   3   6  15    7.51    6.12
   6  -9  15    2.03    4.94
   9  -3 -15   -3.75    5.78
   9  -3 -15    2.60    7.10
  -9   3  12    2.84    5.68
  -9   3  12    9.37    7.07
  -3  -6 -12    7.88    4.94
  -3  -6 -12    8.66    3.96
   3   6  12   16.51    7.21
   9  -3 -12    8.12    6.49
   9  -3 -12    5.04    6.33
  -9   3   9   96.61   15.29
  -9   3   9  125.20   18.74
  -3  -6  -9  105.51   10.89
   3   6   9  103.41   12.25
   9  -3  -9  106.22   15.39
   9  -3  -9  145.43   16.78
  -9   3   6  518.48   23.78
  -9   3   6  623.48   30.14
  -3  -6  -6  541.82   22.26
   3   6   6  505.86   23.27
   6  -9   6  496.79   22.80
   9  -3  -6  449.64   23.44
   9  -3  -6  538.17   28.25
  -9   3   3   63.87    8.93
  -9   3   3   74.42   12.55
  -6   9  -3   69.62    8.63
  -3  -6  -3   77.09   10.93
   3   6   3   97.76   13.36
   6  -9   3   71.92   10.86
   9  -3  -3   56.90    9.47
   9  -3  -3   69.14   11.06
  -9   3   0    8.22    2.47
  -9   3   0    8.59    2.40
  -9   3   0    8.52    5.18
  -6   9   0    7.85    4.94
  -3  -6   0   12.58    5.48
  -3  -6   0    6.29    4.74
   3   6   0    8.36    5.21
   6  -9   0    7.92    5.65
   9  -3   0   10.72    4.26
   9  -3   0    5.55    4.70
  -9   3  -3    5.51    4.40
  -6   9   3    7.31    5.68
  -3  -6   3   12.01    6.09
  -3  -6   3    8.12    5.58
   6  -9  -3    7.81    5.78
   9  -3   3   10.08    2.71
   9  -3   3   14.88    4.97
  -6   9   6  213.76   17.52
  -3  -6   6  225.06   18.10
  -3  -6   6  181.82   17.08
   6  -9  -6  207.57   17.69
   9  -3   6  227.80   12.69
  -6   9   9   -7.95    3.89
  -3  -6   9    6.97    6.22
   6  -9  -9    7.41    6.90
   6  -9  -9    2.71    6.16
   9  -3   9    4.80    2.81
  -6   9  12  675.91   34.34
  -3  -6  12  651.01   35.15
   6  -9 -12  583.39   31.93
   6  -9 -12  685.96   34.00
   9  -3  12  689.24   15.87
  -6   9  15  212.74   21.41
  -3  -6  15  234.80   23.04
   6  -9 -15  190.45   20.74
   6  -9 -15  206.99   20.84
   9  -3  15  231.96    8.42
   9  -3  15  220.86    8.25
  -6   9  18   48.61   14.72
  -3  -6  18   43.23   13.19
  -3  -6  18   65.22   15.73
   6  -9 -18   49.22   13.73
   6  -9 -18   48.68   13.77
   9  -3  18   58.42    9.07
   9  -3  18   48.81    4.47
  -6   9  21  163.46   25.51
  -3  -6  21  209.80   29.36
  -3  -6  21  245.22   26.25
   6  -9 -21  179.39   22.29
   6  -9 -21  222.62   24.02
   9  -3  21  202.12   16.74
   9  -3  21  211.12    8.93
  -6   9  24   48.04   16.24
  -3  -6  24   42.59   15.49
  -3  -6  24   38.73   14.61
   6  -9 -24   33.90   13.19
   6  -9 -24   38.83   13.67
   9  -3  24   34.40   10.55
   9  -3  24   52.13    5.51
  -6   9  27    3.72   11.98
  -3  -6  27    9.57   10.55
  -3  -6  27   -4.94    7.85
   6  -9 -27   -0.17    7.27
   9  -3  27    0.20    6.83
   9  -3  27    0.61    3.52
  -6   9  30    9.51   13.36
  -3  -6  30    4.47   11.10
  -3  -6  30   -2.37   10.28
   6  -9 -30    3.59   10.01
   9  -3  30    5.24    9.20
  -3  -6  33  -32.88   11.40
   6  -9 -33    7.65   10.55
   9  -3  33    1.35   11.06
   7  -9  34  -14.11   13.13
   7  -9  34    6.09   11.16
   9  -2 -34   29.60   15.36
  -9   2  31  -11.94   12.14
   7  -9  31   13.87   13.26
   7  -9  31   12.58    9.64
   9  -2 -31   18.57   15.02
  -9   2  28    6.60    9.40
  -9   2  28   24.76   14.00
  -2  -7 -28   29.16   11.74
   2   7  28   42.69   16.81
   7  -9  28   23.17   13.29
   7  -9  28   20.36   10.86
   9  -2 -28   17.02   13.73
  -9   2  25    6.29   11.26
  -2  -7 -25   -5.14    3.72
   2   7  25   -5.01    8.22
   7  -9  25   -7.68    5.18
   9  -2 -25   23.48   12.41
  -9   2  22    4.63    8.22
  -9   2  22    3.89    9.57
  -2  -7 -22    4.97    4.87
   2   7  22    5.72    7.17
   7  -9  22   -4.47    5.48
   9  -2 -22  -10.59    6.06
  -9   2  19    1.45    7.00
  -9   2  19    7.27    9.00
  -2  -7 -19    2.64    3.92
   2   7  19    1.79    6.73
   7  -9  19   -2.98    5.18
   9  -2 -19    0.95    7.27
  -9   2  16  676.55   47.36
  -2  -7 -16  641.98   27.60
  -2  -7 -16  769.14   26.72
   2   7  16  687.48   34.27
   7  -9  16  679.33   33.22
   9  -2 -16  703.28   40.73
  -9   2  13  620.67   33.29
  -9   2  13  634.78   35.89
  -2  -7 -13  572.91   25.57
  -2  -7 -13  654.90   24.25
   2   7  13  586.27   29.46
   9  -2 -13  536.81   31.90
   9  -2 -13  678.04   37.08
  -9   2  10  489.76   27.23
  -9   2  10  548.21   31.26
  -2  -7 -10  471.12   22.70
   2   7  10  497.98   25.74
   9  -2 -10  430.49   26.49
   9  -2 -10  516.85   30.65
  -9   2   7  668.50   28.35
  -9   2   7  724.59   33.66
  -2  -7  -7  674.56   26.52
   2   7   7  691.74   28.82
   7  -9   7  680.51   25.78
   9  -2  -7  652.47   29.43
   9  -2  -7  776.52   34.88
  -9   2   4  311.08   17.12
  -9   2   4  313.41   20.80
  -2  -7  -4  301.78   18.13
   2   7   4  315.98   19.45
   7  -9   4  313.48   17.62
   9  -2  -4  272.35   17.22
   9  -2  -4  321.90   21.07
  -9   2   1  349.51   13.94
  -9   2   1  362.67   13.77
  -9   2   1  380.87   20.80
  -7   9  -1  348.76   17.83
  -2  -7  -1  372.82   20.60
   2   7   1  367.30   20.94
   7  -9   1  363.41   19.55
   9  -2  -1  331.21   16.34
   9  -2  -1  405.49   21.45
  -9   2  -2   21.24    6.02
  -7   9   2   18.54    6.70
  -2  -7   2   15.93    7.00
   2   7  -2   14.75    6.66
   7  -9  -2   15.36    6.39
   9  -2   2   14.51    3.92
   9  -2   2   17.15    5.75
  -9   2  -5    2.57    3.28
  -7   9   5    0.71    4.50
  -2  -7   5    0.68    4.40
  -2  -7   5   -0.07    3.75
   7  -9  -5    4.19    5.75
   7  -9  -5    6.77    6.46
   9  -2   5    5.51    3.62
  -7   9   8  811.29   34.27
  -2  -7   8  789.98   34.27
  -2  -7   8  768.19   35.15
   7  -9  -8  771.34   34.10
   7  -9  -8  917.51   37.99
   9  -2   8  834.26   19.42
  -7   9  11  166.16   17.46
  -2  -7  11  161.90   18.13
   7  -9 -11  148.47   17.18
   7  -9 -11  155.24   17.66
   9  -2  11  168.66    5.92
  -7   9  14   87.78   17.05
  -2  -7  14   46.11   12.31
   7  -9 -14   77.09   15.63
   7  -9 -14   54.39   13.53
  -7   9  17   15.43   10.15
  -2  -7  17    7.48   10.11
   7  -9 -17    4.87    6.97
   7  -9 -17   -9.91    5.07
   9  -2  17    5.78    4.13
  -7   9  20   35.49   13.09
  -2  -7  20   23.68   10.11
   7  -9 -20   12.38    9.34
   7  -9 -20    7.44    8.59
   9  -2  20    7.07    5.31
  -7   9  23   25.24   13.53
  -2  -7  23   20.23   11.67
  -2  -7  23   15.73   11.37
   7  -9 -23    8.42    9.23
   7  -9 -23    5.55    8.63
   9  -2  23   18.64    7.75
  -7   9  26   57.24   19.25
  -2  -7  26   78.51   21.68
  -2  -7  26  111.39   22.77
   7  -9 -26  123.34   23.58
   7  -9 -26  110.45   21.51
   9  -2  26   86.23   15.70
  -7   9  29   24.29   14.21
  -2  -7  29    6.56    9.78
  -2  -7  29    9.13   10.99
   7  -9 -29   -2.60   10.25
   7  -9 -29   13.19   12.25
   9  -2  29   -5.31    7.81
  -2  -7  32   -6.87   11.94
   7  -9 -32  -10.59   10.69
   9  -2  32   -9.88    9.81
   7  -9 -35   -0.24   12.14
   9  -2  35   26.01   15.83
  -1  -8 -35    6.70    7.75
   8  -9  35   -0.03   14.41
   8  -9  35   -8.90    8.86
   9  -1 -35   10.25   14.99
  -9   1  32   12.52   13.53
  -1  -8 -32    4.26    6.93
   1   8  32   -4.19   13.13
   8  -9  32   13.13   11.50
   8  -9  32    8.29    8.83
   9  -1 -32   -4.84   11.43
  -9   1  29   39.65   15.70
  -1  -8 -29   39.31   10.86
   1   8  29   23.41   15.09
   8  -9  29   25.13   12.79
   8  -9  29   36.67   11.54
   9  -1 -29   -0.47    9.91
  -9   1  26   35.32   16.30
  -1  -8 -26   19.92    7.78
   1   8  26   37.89   14.34
   8  -9  26   17.32    9.13
   9  -1 -26    6.87   11.06
  -9   1  23   83.22   20.13
  -1  -8 -23   66.57   13.06
   1   8  23   95.19   19.48
   8  -9  23   83.08   15.49
   9  -1 -23   53.68   16.85
  -9   1  20   37.01   12.89
  -9   1  20  101.55   20.63
  -1  -8 -20   69.85   13.19
  -1  -8 -20   46.31    9.81
   1   8  20   67.66   16.10
   8  -9  20   57.61   13.13
   9  -1 -20   49.83   15.70
  -9   1  17    9.37    7.65
  -9   1  17   11.37    9.20
  -1  -8 -17   23.31    8.42
  -1  -8 -17   25.61    7.44
   1   8  17   18.00    9.10
   8  -9  17   21.85    8.25
   9  -1 -17   22.73   10.72
  -9   1  14  367.20   26.59
  -9   1  14  362.94   28.48
  -1  -8 -14  359.72   22.33
  -1  -8 -14  361.92   20.33
   1   8  14  323.80   24.36
   9  -1 -14  388.85   29.70
  -9   1  11   56.29   12.52
  -9   1  11   50.81   12.25
  -1  -8 -11   56.86   12.58
   1   8  11   52.09   11.60
   9  -1 -11   54.77   12.28
   9  -1 -11   61.97   13.73
  -9   1   8   72.29   12.62
  -9   1   8  115.15   17.32
  -1  -8  -8   70.87   11.64
   1   8   8  102.09   15.36
   8  -9   8  100.30   10.55
   9  -1  -8   81.83   13.50
   9  -1  -8   66.07   14.07
  -9   1   5  719.01   27.50
  -9   1   5  817.48   33.96
  -1  -8  -5  769.92   30.21
   1   8   5  778.38   31.43
   8  -9   5  770.05   26.32
   9  -1  -5  668.67   28.28
   9  -1  -5  815.99   34.54
  -9   1   2  980.70   26.28
  -9   1   2 1056.27   27.13
  -9   1   2 1089.56   35.93
  -8   9  -2 1025.15   27.81
  -1  -8  -2 1029.31   34.81
   1   8   2 1012.57   35.25
   8  -9   2 1052.82   31.70
   9  -1  -2  942.88   29.40
   9  -1  -2 1041.32   35.15
  -9   1  -1  909.59   14.78
  -9   1  -1  942.00   30.14
  -8   9   1  930.50   29.67
  -1  -8   1  953.64   35.72
   1   8  -1  907.12   33.76
   8  -9  -1  949.24   32.31
   9  -1   1  854.69   23.71
   9  -1   1  934.19   30.11
  -9   1  -4  420.88   17.89
  -8   9   4  389.29   21.58
  -1  -8   4  410.40   23.85
   9  -1   4  374.78   12.14
   9  -1   4  386.85   12.25
   9  -1   4  396.77   17.39
  -8   9   7   78.62   13.46
  -1  -8   7   83.52   13.73
  -1  -8   7   91.40   14.92
   8  -9  -7   99.22   15.22
   8  -9  -7  101.28   16.81
   9  -1   7   93.67    7.34
  -8   9  10    2.03    6.29
  -1  -8  10   -3.01    5.18
   8  -9 -10    2.23    5.55
   8  -9 -10    9.00    7.58
   9  -1  10    1.83    1.08
  -8   9  13   -3.35    4.91
  -1  -8  13    2.13    4.77
   8  -9 -13    0.27    6.19
   8  -9 -13   -1.96    5.48
   9  -1  13   -0.03    2.10
  -8   9  16   34.98   12.11
  -8   9  16   51.89   13.90
  -1  -8  16   36.80   12.35
   8  -9 -16   14.92    9.30
   8  -9 -16   24.32   10.93
   9  -1  16   28.48    6.46
  -8   9  19   31.97   12.58
  -8   9  19   36.77   12.31
  -1  -8  19   53.45   14.48
   8  -9 -19   38.33   13.19
   8  -9 -19   26.96   12.08
   9  -1  19   36.91    8.15
  -8   9  22    9.20   10.22
  -8   9  22   -5.51    6.70
  -1  -8  22   -7.98    6.26
   8  -9 -22    4.03    8.49
   8  -9 -22    7.00    9.37
   9  -1  22    0.74    4.91
  -8   9  25   -2.00   10.66
  -8   9  25    7.61    8.22
  -1  -8  25    2.54    9.13
  -1  -8  25    5.85    9.95
   8  -9 -25   12.41    9.37
   8  -9 -25    2.77    8.59
   9  -1  25   -1.25    5.75
  -8   9  28   -5.28   10.35
  -8   9  28    9.27    9.84
  -1  -8  28    2.98    9.20
   8  -9 -28   10.59   10.69
   8  -9 -28    3.01   10.15
   9  -1  28   -1.62    6.83
  -1  -8  31   13.77   12.82
   8  -9 -31    2.67   12.58
   9  -1  31   -0.95    8.93
  -1  -8  34   -8.52   12.41
   8  -9 -34    7.00   11.77
   9  -1  34  -21.89   10.89
   0  -9 -33   -3.01    8.22
   9  -9  33  -11.20   11.67
   9  -9  33   -7.95    8.36
   9   0 -33   -5.55   13.77
  -9   0  30    1.76   12.25
   0  -9 -30   -7.85    5.41
   0   9  30   18.03   13.43
   9  -9  30   -9.00    9.88
   9   0 -30   -2.64   10.69
  -9   0  27   75.10   19.92
   0  -9 -27   74.25   13.94
   0   9  27   94.07   22.70
   9  -9  27   70.19   14.58
   9   0 -27   80.00   21.62
  -9   0  24   38.23   14.61
   0  -9 -24   38.67   11.91
   0  -9 -24   39.71   10.42
   0   9  24   66.37   17.62
   9  -9  24   56.53   12.89
   9   0 -24   52.70   17.76
  -9   0  21   54.16   16.00
  -9   0  21   47.76   15.73
   0  -9 -21   55.55   12.72
   0  -9 -21   44.45   10.49
   0   9  21   38.50   14.88
   9  -9  21   34.06   10.55
   9   0 -21   53.14   16.71
  -9   0  18  102.67   19.79
  -9   0  18  127.80   23.10
   0  -9 -18   85.18   14.95
   0   9  18  112.04   23.51
   9  -9  18  116.16   16.98
   9   0 -18  113.19   21.82
  -9   0  15  293.02   32.17
   0  -9 -15  264.60   21.14
   0  -9 -15  338.58   21.62
   0   9  15  281.51   23.58
   9   0 -15  294.06   27.30
  -9   0  12   -0.78    5.62
  -9   0  12   12.89    7.98
   0  -9 -12    7.65    6.39
   0   9  12    6.66    6.26
   9   0 -12    6.33    7.75
  -9   0   9  432.35   25.40
  -9   0   9  507.69   30.48
   0  -9  -9  468.55   25.78
   0   9   9  438.47   25.91
   9  -9   9  496.76   20.63
   9   0  -9  486.61   29.87
  -9   0   6  794.88   31.05
  -9   0   6  851.85   36.30
   0  -9  -6  809.53   32.75
   0   9   6  847.93   34.40
   9  -9   6  886.69   27.13
   9   0  -6  866.63   36.84
  -9   0   3  657.68   24.29
  -9   0   3  704.23   25.13
  -9   0   3  691.54   30.28
  -9   9  -3  682.95   20.09
   0  -9  -3  714.75   37.35
   0   9   3  682.58   30.31
   9  -9   3  643.47   24.32
   9   0  -3  634.54   26.45
   9   0  -3  755.78   31.66
  -9   0   0  685.52   19.21
  -9   0   0  756.56   19.72
  -9   0   0  811.09   29.67
  -9   9   0  771.71   25.51
   0  -9   0  731.12   31.16
   0   9   0  723.07   31.02
   9  -9   0  791.53   28.92
   9   0   0  666.81   23.88
   9   0   0  809.50   29.77
  -9   0  -3    5.38    4.03
  -9   9   3    0.81    4.03
   0  -9   3    3.32    4.33
   0   9  -3    5.55    5.38
   9  -9  -3    7.98    6.49
   9  -9  -3    9.57    7.27
   9   0   3    4.74    3.52
   9   0   3    2.67    3.89
  -9   0  -6 1062.12   25.34
  -9   9   6  941.09   35.18
   0  -9   6 1063.31   39.61
   9  -9  -6  954.08   37.21
   9  -9  -6 1136.00   43.43
   9   0   6  994.87   20.20
   9   0   6 1001.47   24.56
  -9   9   9    3.15    6.12
   0  -9   9    0.51    5.04
   0  -9   9    6.29    5.92
   9  -9  -9    0.03    4.94
   9  -9  -9    7.95    7.00
   9   0   9    0.14    2.00
  -9   9  12   -1.49    4.84
   0  -9  12   11.43    7.07
   9  -9 -12    0.98    5.34
   9  -9 -12   -2.94    4.84
   9   0  12    9.91    3.72
  -9   9  15   18.10    9.61
  -9   9  15   10.52    7.54
   0  -9  15   11.74    8.19
   9  -9 -15    6.09    7.24
   9  -9 -15   17.66    9.40
   9   0  15   10.82    4.33
  -9   9  18    2.47    8.22
  -9   9  18   24.09   10.93
   0  -9  18    7.98    8.46
   9  -9 -18    8.86    8.73
   9  -9 -18    0.61    8.19
   9   0  18    4.94    4.57
  -9   9  21   61.84   17.32
  -9   9  21   42.83   14.72
   0  -9  21   34.06   13.26
   9  -9 -21   31.32   13.16
   9  -9 -21   41.54   14.78
   9   0  21   32.47    9.34
  -9   9  24  134.43   24.93
   0  -9  24  136.63   24.90
   9  -9 -24  107.98   22.36
   9  -9 -24  129.39   24.02
   9   0  24  116.74   17.18
  -9   9  27   34.67   15.32
  -9   9  27   37.11   14.78
   0  -9  27   50.30   15.49
   0  -9  27   31.53   14.65
   9  -9 -27   31.97   15.46
   9  -9 -27   48.81   16.37
  -9   9  30   15.83   12.04
   0  -9  30   21.35   11.30
   0  -9  30    8.32   11.16
   9  -9 -30  -11.87    8.49
   9   0  30    1.25    8.02
   0  -9  33    0.51   11.43
   9  -9 -33  -26.93   10.11
   9   0  33   37.82   13.33
 -10   9  32    2.64   12.14
   1 -10  32    7.81   11.37
  10  -9 -32  -25.91   12.01
 -10   9  29  -21.85    9.00
 -10   9  29  -17.66    8.83
   1 -10  29   12.11   12.01
   1 -10  29  -21.89    7.78
   9   1  29    4.23    8.15
  10  -9 -29    4.40   11.57
  10  -9 -29   11.57   10.55
 -10   9  26   28.28   12.69
   1 -10  26   21.31   13.97
   9   1  26   24.59   10.22
  10  -9 -26    5.45   10.82
  10  -9 -26   25.30   13.97
 -10   9  23  109.77   22.19
   1 -10  23  173.94   27.77
   9   1  23  123.57   17.66
  10  -9 -23  117.82   22.53
  10  -9 -23  175.80   28.45
 -10   9  20   22.50   12.25
 -10   9  20   31.83   12.28
   1 -10  20   18.84   10.76
   9   1  20   18.17    7.48
  10  -9 -20   12.08    9.64
  10  -9 -20   24.69   11.84
 -10   9  17    5.14    7.54
 -10   9  17    2.33    6.56
   1 -10  17    4.19    6.53
   9   1  17   -3.52    3.32
  10  -9 -17    0.17    6.16
  10  -9 -17    1.86    6.53
 -10   9  14   60.82   22.77
 -10   9  14   76.59   15.93
   1 -10  14   29.02   11.43
   9   1  14   46.01    7.75
  10  -9 -14   39.58   11.94
  10  -9 -14   40.86   12.65
 -10   9  11    5.04    6.26
 -10   9  11   -7.48    4.36
   1 -10  11    2.00    6.16
   1 -10  11    6.26    6.26
   9   1  11    5.72    3.35
  10  -9 -11    9.71    7.54
  10  -9 -11    7.48    8.02
 -10   9   8  500.99   27.77
  -9  -1  -8  517.33   15.49
   1 -10   8  519.46   29.67
   9   1   8  485.29   16.51
  10  -9  -8  499.43   28.99
  10  -9  -8  552.00   32.54
 -10   9   5  485.16   24.80
  -9  -1  -5  553.08   20.53
   1 -10   5  593.07   30.28
   9   1   5  546.52   18.84
   9   1   5  535.46   20.16
  10  -9  -5  529.91   27.84
  10  -9  -5  615.90   32.27
 -10   9   2  983.20   30.92
  -9  -1  -2  943.18   16.34
  -9  -1  -2 1006.04   16.88
  -9  -1  -2 1042.60   32.10
  -1  10  -2  967.57   37.04
   1 -10   2 1038.10   38.70
   9   1   2 1035.50   28.96
   9   1   2  974.85   31.16
  10  -9  -2 1040.07   35.11
  10  -9  -2 1039.32   40.39
 -10   9  -1 2184.63   38.36
  -9  -1   1 2107.50   39.54
  -9  -1   1 2228.06   40.66
  -9  -1   1 2323.73   52.84
  -1  10   1 2119.34   54.33
   1 -10  -1 2134.60   54.50
   9   1  -1 2247.65   52.23
  10  -9   1 2321.19   47.63
  -9  -1   4  467.57   22.66
  -9  -1   4  510.76   23.78
  -9  -1   4  491.65   26.93
  -1  10   4  505.45   27.40
   1 -10  -4  532.82   27.94
   9   1  -4  471.63   26.55
  10  -9   4  518.51   21.14
  -9  -1   7  736.70   31.76
  -9  -1   7  896.43   39.24
  -1  10   7  850.09   36.23
   1 -10  -7  820.59   34.77
   9   1  -7  839.67   37.92
  10  -9   7  890.07   26.22
  -9  -1  10  741.74   34.81
  -9  -1  10  862.17   41.17
  -1  10  10  838.22   37.38
   1 -10 -10  708.62   33.12
   9   1 -10  740.32   38.23
  -9  -1  13   15.05    8.25
  -9  -1  13   -4.26    5.75
  -1  10  13   11.64    6.53
   1 -10 -13    9.34    6.83
   1 -10 -13    5.45    5.65
   9   1 -13    5.75    7.41
  -9  -1  16   26.62   10.72
  -9  -1  16   60.08   16.07
   1 -10 -16   41.88   11.70
   1 -10 -16   33.69   10.15
   9   1 -16   56.53   15.90
  -9  -1  19   10.39    8.80
  -9  -1  19    9.51    8.15
  -1  10  19   13.43    8.56
   1 -10 -19    5.45    7.00
   1 -10 -19    9.44    6.70
   9   1 -19    5.45    8.69
  10  -9  19   -1.86    4.60
  -9  -1  22   55.55   17.39
  -1  10  22   55.95   15.90
   1 -10 -22   46.89   12.62
   1 -10 -22   42.72   10.82
  10  -9  22   53.65   12.11
  -9  -1  25   34.64   16.41
  -1  10  25   80.51   21.11
   1 -10 -25   73.64   15.56
   1 -10 -25   80.85   15.02
   9   1 -25   52.97   18.06
  10  -9  25   55.65   13.09
  -9  -1  28   17.66   11.84
  -9  -1  28   16.34   15.83
  -1  10  28   22.26   16.17
   1 -10 -28   35.69   12.11
   9   1 -28   19.42   14.61
  10  -9  28   18.13    9.51
  -9  -1  31    7.58   13.23
  -1  10  31  -16.78   12.18
   1 -10 -31   -1.96    6.90
   9   1 -31   11.57   14.21
  10  -9  31   16.78   10.28
  10  -9  31    4.40    7.44
   1 -10 -34  -23.24    8.39
   9   1 -34  -23.34   12.55
 -10   8  33   -5.82   12.04
   2 -10  33    8.02   13.90
   8   2  33   -6.09   10.22
  10  -8 -33   10.25   13.16
 -10   8  30   13.13   14.44
   2 -10  30    2.10    9.54
   2 -10  30   22.97   12.38
   8   2  30    9.03    8.93
  10  -8 -30   -8.29    9.64
 -10   8  27   -7.17    8.56
   2 -10  27   -2.54    8.69
   2 -10  27    4.57    8.32
   8   2  27  -14.61    6.22
  10  -8 -27   -2.88    8.76
  10  -8 -27   -3.65    9.10
 -10   8  24    5.14    8.63
   2 -10  24   -0.07    7.81
   8   2  24   -8.15    6.06
  10  -8 -24   -4.87    8.08
  10  -8 -24   -9.98    8.49
 -10   8  21   -5.75    6.56
 -10   8  21    3.82    7.88
   2 -10  21   -8.46    6.43
   8   2  21   -4.84    4.36
  10  -8 -21   10.89    9.37
  10  -8 -21   -8.22    6.73
 -10   8  18    3.01    7.85
 -10   8  18    0.03    5.68
   2 -10  18   -3.62    6.29
   8   2  18   -3.52    3.75
  10  -8 -18   -6.29    5.78
  10  -8 -18    8.66    8.76
 -10   8  15   27.47   10.99
 -10   8  15   43.91   13.23
   2 -10  15   48.85   13.56
   8   2  15   50.57    9.23
  10  -8 -15   22.39   10.76
  10  -8 -15   38.02   12.28
 -10   8  12  315.34   24.42
 -10   8  12  328.53   26.32
   2 -10  12  335.23   26.18
   8   2  12  321.77   16.14
  10  -8 -12  315.14   25.10
  10  -8 -12  356.54   27.94
 -10   8   9  560.09   29.50
 -10   8   9  613.06   33.59
  -8  -2  -9  623.55   14.07
   2 -10   9  628.25   31.90
   8   2   9  602.44   20.33
  10  -8  -9  552.41   30.51
  10  -8  -9  687.89   35.99
 -10   8   6  284.46   19.72
  -8  -2  -6  279.92   13.60
   2 -10   6  268.42   20.67
   8   2   6  288.14   14.48
  10  -8  -6  259.39   19.79
  10  -8  -6  310.57   23.71
 -10   8   3   17.59    6.66
  -8  -2  -3   10.96    3.11
  -8  -2  -3   10.96    3.04
  -8  -2  -3   11.91    4.94
  -2  10  -3   10.89    6.16
   2 -10   3   16.85    6.66
   8   2   3    5.34    4.30
   8   2   3   15.90    5.55
  10  -8  -3   23.71    7.92
  10  -8  -3   23.88    8.59
 -10   8   0   63.90    7.54
  -8  -2   0   67.22    9.17
  -8  -2   0   71.51    8.39
  -8  -2   0   70.16   11.16
  -2  10   0   62.92   12.25
   2 -10   0   65.76   12.69
   8   2   0   38.53    8.59
  10  -8   0   72.97   10.86
  -8  -2   3    0.74    3.96
  -8  -2   3    2.33    4.60
  -8  -2   3    7.54    5.85
  -2  10   3   -0.37    4.70
   2 -10  -3    2.10    5.62
   8   2  -3    2.00    4.40
  10  -8   3    5.85    4.06
  -8  -2   6 1220.00   39.31
  -8  -2   6 1439.20   47.60
  -2  10   6 1265.70   43.10
   2 -10  -6 1294.35   43.03
   8   2  -6 1233.46   44.11
  10  -8   6 1341.37   28.65
  -8  -2   9   74.66   13.63
  -8  -2   9   79.83   14.72
  -2  10   9   87.51   15.29
   2 -10  -9   75.77   14.07
   8   2  -9   83.96   15.70
  -8  -2  12   12.48    7.81
  -8  -2  12   15.22    8.69
  -2  10  12   13.13    7.58
   2 -10 -12    8.49    7.31
   2 -10 -12   25.68    8.52
   8   2 -12   11.03    8.86
  -8  -2  15   25.30   10.18
  -8  -2  15   38.70   12.62
  -2  10  15   24.19   10.39
   2 -10 -15   35.32   10.39
   2 -10 -15   25.71    9.10
   8   2 -15   20.97   10.93
  -8  -2  18    1.08    6.73
  -8  -2  18   -1.62    6.66
  -2  10  18   -6.19    5.31
   2 -10 -18   -8.19    4.26
   2 -10 -18   -1.59    5.07
   8   2 -18    2.10    7.85
  10  -8  18   -0.37    4.06
  -8  -2  21  116.74   21.92
  -8  -2  21  163.83   26.66
  -2  10  21  186.02   27.40
   2 -10 -21  138.02   20.94
   2 -10 -21  158.58   18.57
   8   2 -21  161.46   27.40
  10  -8  21  168.66   16.51
  -8  -2  24   54.06   16.91
  -2  10  24   10.59   11.77
   2 -10 -24   28.69   11.74
   2 -10 -24   42.45   12.35
   8   2 -24   35.38   15.59
  10  -8  24   38.67    9.88
  -8  -2  27    4.97   12.08
  -8  -2  27   43.33   16.85
  -2  10  27   41.00   15.87
   2 -10 -27   35.49   12.79
   2 -10 -27   18.27    9.67
   8   2 -27   17.12   14.00
  10  -8  27   39.98   12.14
  10  -8  27   44.21   10.22
  -8  -2  30   21.45   15.46
  -2  10  30    2.77   12.21
   2 -10 -30   11.33    9.44
   8   2 -30   23.88   14.51
  10  -8  30   17.93   11.74
  10  -8  30   19.79    8.63
   2 -10 -33   -8.90    8.63
   8   2 -33    5.58   13.94
  10  -8  33   -3.28   11.84
  10  -8  33    5.28    8.36
 -10   7  34    3.55   17.12
   3 -10  34   13.29   13.67
   7   3  34   -8.76   16.88
  10  -7 -34   40.15   18.71
 -10   7  31  -13.33    8.86
   3 -10  31    3.82   13.26
   3 -10  31   26.49   13.80
   7   3  31   17.56   11.33
  10  -7 -31   -3.28   11.37
 -10   7  28   16.64   11.64
 -10   7  28   14.21   13.02
   3 -10  28   24.66   13.70
   3 -10  28    8.96   12.01
   7   3  28   -7.14    8.46
  10  -7 -28   30.11   14.21
 -10   7  25   21.99   12.58
   3 -10  25   53.21   14.44
  10  -7 -25   30.17   12.28
  10  -7 -25   29.63   14.11
 -10   7  22   24.19   17.76
 -10   7  22  108.65   22.29
   3 -10  22  152.16   24.83
   7   3  22  114.07   17.49
  10  -7 -22  119.48   23.31
  10  -7 -22   95.90   21.01
 -10   7  19  251.71   25.91
 -10   7  19  288.79   27.91
   3 -10  19  192.58   22.39
   7   3  19  250.80   19.45
  10  -7 -19  222.89   24.86
  10  -7 -19  248.36   26.66
 -10   7  16   53.89   14.14
 -10   7  16   42.25   14.61
   3 -10  16   51.96   14.00
   7   3  16   38.36    9.13
  10  -7 -16   36.84   12.65
  10  -7 -16   46.51   13.40
 -10   7  13   86.60   16.41
 -10   7  13   70.70   15.19
   3 -10  13   56.29   12.75
   7   3  13   67.69   10.42
  10  -7 -13   45.87   13.02
  10  -7 -13   68.97   15.29
 -10   7  10  193.77   18.40
 -10   7  10  240.41   22.12
  -7  -3 -10  218.29    7.58
   3 -10  10  213.35   19.08
   7   3  10  199.14   13.46
  10  -7 -10  199.31   19.35
  10  -7 -10  251.61   22.63
 -10   7   7   48.41   10.49
 -10   7   7   28.28    9.51
  -7  -3  -7   29.23    5.41
   3 -10   7   42.18   10.79
   7   3   7   28.31    6.53
  10  -7  -7   26.62    8.90
  10  -7  -7   22.02    9.07
 -10   7   4  169.27   13.70
 -10   7   4  192.07   17.66
  -7  -3  -4  146.44    9.34
  -7  -3  -4  167.08    9.03
  -7  -3  -4  185.14   12.52
  -3  10  -4  172.28   15.53
   3 -10   4  192.45   17.05
   7   3   4  178.64   12.89
  10  -7  -4  154.12   14.17
  10  -7  -4  205.00   18.71
 -10   7   1  142.11   10.42
  -7  -3  -1  118.84   10.05
  -7  -3  -1  139.27   10.89
  -7  -3  -1  138.56   12.69
  -3  10  -1  168.39   15.36
   3 -10   1  158.18   15.46
   7   3   1  144.61   12.25
   7   3   1  154.36   13.40
  10  -7  -1  127.87   11.98
  10  -7  -1  166.36   16.17
  -7  -3   2  590.19   24.09
  -7  -3   2  679.46   25.68
  -7  -3   2  651.96   28.52
  -3  10   2  614.48   28.69
   3 -10  -2  659.37   29.97
   7   3  -2  662.52   28.72
  10  -7   2  678.25   21.82
  10  -7   2  675.37   28.75
  -7  -3   5  402.48   22.36
  -7  -3   5  526.29   25.51
  -7  -3   5  507.48   27.74
  -3  10   5  510.73   27.20
   3 -10  -5  464.89   26.05
   7   3  -5  485.09   27.03
  10  -7   5  504.41   15.83
  -7  -3   8  863.11   35.38
  -7  -3   8 1009.05   41.51
  -3  10   8  994.70   39.10
   3 -10  -8  964.50   38.09
   7   3  -8 1022.78   42.12
  -7  -3  11  274.65   22.26
  -7  -3  11  333.54   25.81
  -3  10  11  304.89   23.41
   3 -10 -11  276.51   21.92
   3 -10 -11  360.87   23.75
   7   3 -11  350.18   27.03
  -7  -3  14  279.52   24.09
  -7  -3  14  343.89   27.91
  -3  10  14  302.39   24.69
   3 -10 -14  291.43   23.92
   3 -10 -14  298.77   22.33
   7   3 -14  304.96   27.10
  -7  -3  17   44.08   13.26
  -7  -3  17   44.79   14.24
  -3  10  17   18.71   10.79
   3 -10 -17   29.84   10.66
   3 -10 -17   30.07   10.15
   7   3 -17   41.61   14.68
  10  -7  17   27.47    7.58
  -7  -3  20    3.01    7.10
  -7  -3  20   21.38   10.59
  -3  10  20    4.63    7.61
   3 -10 -20    3.65    7.61
   3 -10 -20   15.32    8.56
   7   3 -20   18.33   10.42
  10  -7  20    2.47    4.33
  -7  -3  23   36.57   13.23
  -3  10  23    9.67   10.11
   3 -10 -23    1.32    8.49
   3 -10 -23    3.01    8.39
  10  -7  23    7.75    6.09
  -7  -3  26   -3.86    8.59
  -7  -3  26   50.20   17.62
  -3  10  26   72.73   19.18
   3 -10 -26   63.53   16.14
   3 -10 -26   91.88   18.50
   7   3 -26   76.18   20.33
  10  -7  26   54.06   13.23
  10  -7  26   82.74   13.46
  -7  -3  29   36.23   15.19
  -7  -3  29   45.50   23.51
  -3  10  29   47.19   17.62
   3 -10 -29   47.43   14.65
   7   3 -29   33.96   16.71
  10  -7  29   48.95   14.82
  10  -7  29   42.72   10.66
  -7  -3  32   44.11   18.03
   3 -10 -32   49.79   15.22
   7   3 -32   50.81   19.62
  10  -7  32   23.51   14.99
  10  -7  32   43.94   10.69
   3 -10 -35   -5.82   10.49
  10  -7  35   -2.00    6.56
   4 -10  35   23.95   13.63
  10  -6 -35  -26.86   11.67
 -10   6  32   29.16   16.07
   4 -10  32    8.46   15.53
   4 -10  32   -5.99   11.87
   6   4  32   45.84   14.82
  10  -6 -32   15.66   15.46
 -10   6  29   14.85   11.26
 -10   6  29   -1.73    9.57
   4 -10  29   -8.73   10.05
   4 -10  29   -4.47    8.63
   6   4  29  -20.63    9.03
  10  -6 -29    6.77   11.10
 -10   6  26  141.06   27.10
   4 -10  26   88.90   21.35
   6   4  26   81.63   17.52
  10  -6 -26  113.19   25.10
 -10   6  23  -15.87    6.73
   4 -10  23    4.63    7.51
   6   4  23   -0.47    6.33
  10  -6 -23   11.37    9.44
  10  -6 -23   -1.05    8.08
 -10   6  20   51.55   15.32
 -10   6  20   32.64   12.92
   4 -10  20   36.16   12.82
   6   4  20   52.37   12.11
  10  -6 -20   41.07   14.04
  10  -6 -20   41.30   14.21
 -10   6  17   82.51   17.73
 -10   6  17  105.47   20.20
   4 -10  17   92.32   17.42
   6   4  17   88.66   14.21
  10  -6 -17   80.68   18.27
  10  -6 -17  102.23   19.72
 -10   6  14   47.70   13.02
 -10   6  14   72.19   15.73
   4 -10  14   37.48   10.93
   6   4  14   45.23    9.44
  10  -6 -14   53.68   13.84
  10  -6 -14   64.10   15.26
 -10   6  11    5.01    6.33
 -10   6  11   11.94    8.42
  -6  -4 -11    4.63    2.20
   6   4  11    7.21    5.31
  10  -6 -11   -2.23    4.91
  10  -6 -11    6.39    7.68
 -10   6   8  223.36   18.06
 -10   6   8  249.78   21.55
  -6  -4  -8  221.61    8.66
  -6  -4  -8  240.18   13.29
   4 -10   8  210.61   18.03
   6   4   8  226.75   15.05
  10  -6  -8  205.77   18.30
  10  -6  -8  242.95   21.28
 -10   6   5  176.82   14.68
 -10   6   5  185.51   17.69
  -6  -4  -5  160.34   10.18
  -6  -4  -5  184.46   12.31
   4 -10   5  191.67   16.58
   6   4   5  159.53   12.89
  10  -6  -5  170.25   15.87
  10  -6  -5  182.37   17.79
 -10   6   2   85.79    9.03
 -10   6   2   84.23   13.60
  -6  -4  -2   92.15    9.51
  -6  -4  -2  105.78   10.86
  -4  10  -2   77.50   12.38
   4 -10   2   81.09   15.05
   6   4   2   93.70   10.52
  10  -6  -2   79.22   11.06
  10  -6  -2  129.05   14.28
 -10   6  -1  433.16    8.19
  -6  -4   1  458.20   21.21
  -6  -4   1  448.39   23.00
  -4  10   1  454.17   24.15
   4 -10  -1  480.59   25.91
   6   4  -1  465.30   23.00
   6   4  -1  438.75   22.87
  10  -6   1  435.70   17.49
  10  -6   1  451.09   23.37
  -6  -4   4  747.29   29.70
  -6  -4   4  717.86   31.39
  -4  10   4  764.30   32.17
   4 -10  -4  828.91   33.76
  10  -6   4  783.52   18.06
  10  -6   4  823.57   29.50
  -6  -4   7 1249.33   44.69
  -4  10   7 1181.50   41.74
   4 -10  -7 1211.20   42.12
   6   4  -7 1206.06   43.87
  10  -6   7 1309.17   35.21
  -6  -4  10    6.36    6.19
  -6  -4  10    7.48    6.12
  -4  10  10    5.41    6.93
   4 -10 -10    5.01    6.60
   4 -10 -10   -2.00    4.94
   6   4 -10   11.10    7.58
  -6  -4  13   56.73   13.60
  -6  -4  13   78.31   16.54
  -4  10  13   82.74   16.51
   4 -10 -13   91.64   16.17
   4 -10 -13   89.03   15.19
   6   4 -13   72.63   15.70
  -6  -4  16   61.97   15.15
  -6  -4  16   40.69   12.75
  -4  10  16   52.26   16.71
   4 -10 -16   36.91   11.70
   4 -10 -16   43.16   11.64
   6   4 -16   65.76   16.03
  10  -6  16   45.19    8.42
  -6  -4  19   12.45    9.61
  -6  -4  19   11.47    9.07
  -4  10  19   20.06   10.82
   4 -10 -19   13.13    8.86
   4 -10 -19   12.38    8.96
   6   4 -19   14.41    9.91
  10  -6  19   11.57    5.14
  -6  -4  22    7.14    7.75
  -6  -4  22   -4.94    6.66
  -4  10  22    1.08    9.81
   4 -10 -22   -5.62    7.58
   4 -10 -22   -0.10    6.53
   6   4 -22   -2.40    7.41
  10  -6  22    6.66    4.53
  -6  -4  25    7.04    9.34
  -6  -4  25    1.73    8.80
  -4  10  25    3.45   10.05
   4 -10 -25   -2.47    6.90
   4 -10 -25    3.52    8.39
   6   4 -25   -6.33    8.46
  10  -6  25   -3.01    5.55
  10  -6  25    0.30    4.33
  -6  -4  28    4.70   10.08
  -6  -4  28  -12.18    9.03
  -4  10  28   10.25   18.74
   4 -10 -28    3.59    9.51
   4 -10 -28    8.05    8.36
   6   4 -28  -10.82    7.95
  10  -6  28   -0.51    7.31
  10  -6  28    1.45    4.09
  -6  -4  31   -4.09   13.50
  -4  10  31   -7.81   12.41
   4 -10 -31   16.74   11.16
   6   4 -31   -6.60   11.03
  10  -6  31   25.74   11.50
  10  -6  31   12.79    6.36
  10  -6  34   -0.74   12.48
  10  -6  34    9.81    6.22
 -10   5  33   60.99   21.95
   5 -10  33   40.39   15.26
   5 -10  33   59.47   18.33
   5   5  33   60.35   18.00
  10  -5 -33   40.15   17.73
 -10   5  30   20.87   16.00
   5 -10  30   55.48   16.51
   5 -10  30   29.73   12.82
   5   5  30   41.20   16.24
  10  -5 -30   26.79   15.12
 -10   5  27  177.49   30.28
   5 -10  27  134.47   22.90
   5   5  27  100.81   20.16
  10  -5 -27  112.58   25.24
 -10   5  24  245.66   28.89
   5 -10  24  223.87   25.10
   5   5  24  208.01   22.83
 -10   5  21  110.24   21.45
 -10   5  21  109.77   22.33
   5 -10  21   91.81   22.53
   5   5  21   96.04   16.85
  10  -5 -21   87.34   19.52
  10  -5 -21   68.30   18.23
 -10   5  18    3.42    6.66
 -10   5  18   22.60   11.16
  -5  -5 -18   13.50    2.81
   5 -10  18   13.87    8.90
   5   5  18   17.86    8.22
  10  -5 -18   10.22    9.34
  10  -5 -18    0.95    8.08
 -10   5  15   71.85   16.10
 -10   5  15   70.09   16.37
  -5  -5 -15   74.12    5.68
   5 -10  15   74.69   15.29
   5   5  15   69.35   12.18
  10  -5 -15   71.21   15.70
  10  -5 -15   94.24   19.11
 -10   5  12   36.06   10.86
 -10   5  12   46.61   13.40
  -5  -5 -12   28.75    5.07
  -5  -5 -12   36.91    5.45
   5   5  12   39.51    9.20
  10  -5 -12   22.29    9.34
  10  -5 -12   26.93    9.91
 -10   5   9 1007.93   37.68
 -10   5   9 1051.91   42.83
  -5  -5  -9  928.57   23.48
   5 -10   9 1118.41   38.56
   5   5   9 1063.51   33.35
  10  -5  -9 1013.04   39.54
  10  -5  -9 1097.03   44.28
 -10   5   6 1936.97   46.24
 -10   5   6 2183.68   58.05
  -5  -5  -6 2017.32   37.38
  -5  -5  -6 1992.42   38.46
   5   5   6 2093.97   45.36
  10  -5  -6 1840.80   49.63
  10  -5  -6 2118.60   57.00
 -10   5   3  985.74   27.94
 -10   5   3 1042.00   37.48
  -5  -5  -3 1053.63   29.63
  -5  -5  -3  953.70   29.60
  -5  10  -3 1020.01   33.62
   5 -10   3 1028.87   36.97
   5   5   3 1036.18   32.31
  10  -5  -3  940.68   30.75
  10  -5  -3 1063.88   40.25
 -10   5   0   27.10    4.06
 -10   5   0   26.28    7.85
  -5  -5   0   23.37    7.00
  -5  -5   0   26.08    7.48
  -5  10   0   17.59    6.66
   5   5   0   21.75    6.93
  10  -5   0   21.21    5.55
  10  -5   0   26.25    7.48
  -5  -5   3   57.30   10.76
  -5  -5   3   61.09   11.10
  -5  10   3   41.10    9.95
   5 -10  -3   57.74   11.50
  10  -5   3   65.59    6.12
  10  -5   3   57.81   10.22
  -5  -5   6  275.19   20.20
  -5  -5   6  228.24   19.42
  -5  10   6  271.20   20.40
   5 -10  -6  304.65   21.82
   5   5  -6  277.62   21.55
  10  -5   6  302.39   16.98
  -5  -5   9 1656.44   53.31
  -5  10   9 1501.58   48.64
   5 -10  -9 1573.94   49.66
   5 -10  -9 1690.61   50.67
   5   5  -9 1732.08   55.14
  10  -5   9 1705.73   36.30
  -5  -5  12 1076.23   45.87
  -5  10  12 1012.97   42.59
   5 -10 -12  968.25   41.24
   5 -10 -12 1140.60   43.47
   5   5 -12 1106.30   47.29
  -5  -5  15  831.86   44.28
  -5  10  15  809.19   41.95
   5 -10 -15  753.48   38.23
   5 -10 -15  904.93   40.46
   5   5 -15  827.76   43.60
  10  -5  15  793.97   23.27
  -5  -5  18  374.71   30.31
  -5  -5  18  485.22   34.84
  -5  10  18  358.74   29.46
   5 -10 -18  401.13   29.84
   5 -10 -18  455.32   30.31
   5   5 -18  420.51   33.29
  10  -5  18  443.48   17.83
  -5  -5  21  174.31   26.83
  -5  -5  21  168.70   26.69
  -5  10  21  144.41   24.49
   5 -10 -21  153.00   23.14
   5 -10 -21  169.41   20.57
   5   5 -21  187.95   28.55
  10  -5  21  175.13   11.98
  -5  -5  24   24.46   12.58
  -5  -5  24    5.11    8.66
  -5  10  24   -4.36    7.92
   5 -10 -24    0.10    8.22
   5 -10 -24    2.67    8.12
   5   5 -24  -15.76    7.24
  10  -5  24    7.54    6.63
  10  -5  24    0.95    3.89
  -5  -5  27    8.69   16.41
  -5  -5  27   -2.06   10.15
  -5  10  27   28.25   15.56
   5 -10 -27    2.84   10.11
   5 -10 -27    3.72    7.58
   5   5 -27   11.10   11.47
  10  -5  27    9.40    6.70
  10  -5  27    7.78    4.47
  -5  -5  30   16.10   12.11
  -5  -5  30   71.44   20.30
  -5  10  30   35.93   16.14
   5 -10 -30   42.93   14.61
  10  -5  30   44.96   13.02
  10  -5  30   54.60    8.39
  -5  -5  33   35.42   19.28
   5 -10 -33   -0.61    9.40
  10  -5  33   33.08   14.88
   4   6  34   10.08   16.61
   6 -10  34   -6.53   13.80
   6 -10  34   14.85   13.13
  10  -4 -34   31.29   17.12
 -10   4  31   45.63   18.20
   4   6  31   30.31   16.74
   6 -10  31   -2.16   12.35
   6 -10  31   11.10   10.11
  10  -4 -31   28.52   16.03
 -10   4  28   -4.91    8.05
 -10   4  28   52.64   17.49
   4   6  28   36.97   15.12
   6 -10  28   49.56   14.95
  10  -4 -28   -1.62   11.54
 -10   4  25   54.19   17.25
  -4  -6 -25   38.16    6.63
   4   6  25   41.13   14.72
   6 -10  25   46.14   14.68
  10  -4 -25   40.83   16.07
 -10   4  22   -0.54    8.19
 -10   4  22    3.62    8.39
  -4  -6 -22   -0.98    3.01
   4   6  22    3.96    7.85
  10  -4 -22    8.05   10.32
 -10   4  19  196.94   23.75
 -10   4  19  240.79   25.95
  -4  -6 -19  208.82   11.84
   4   6  19  207.94   20.53
   6 -10  19  208.14   21.72
  10  -4 -19  162.85   24.90
  10  -4 -19  254.32   26.72
 -10   4  16  378.70   28.86
 -10   4  16  422.78   31.53
  -4  -6 -16  349.85   16.74
  -4  -6 -16  398.12   15.73
   4   6  16  372.17   24.39
   6 -10  16  370.79   26.59
  10  -4 -16  346.77   28.52
  10  -4 -16  379.45   30.78
 -10   4  13   97.69   17.59
 -10   4  13   53.85   14.04
  -4  -6 -13   68.60    8.52
  -4  -6 -13   84.98    8.15
   4   6  13   70.40   12.31
  10  -4 -13   64.95   14.44
  10  -4 -13   59.57   14.72
 -10   4  10  117.92   14.41
 -10   4  10  147.76   17.46
  -4  -6 -10  130.14   11.23
   4   6  10  110.72   12.96
   6 -10  10  138.52   14.78
  10  -4 -10  135.18   16.17
  10  -4 -10  141.91   17.52
 -10   4   7   -0.37    4.70
 -10   4   7    7.92    6.39
  -4  -6  -7    4.63    4.84
   4   6   7    8.32    5.85
   6 -10   7    5.45    5.14
  10  -4  -7    1.86    5.58
  10  -4  -7    7.41    6.39
 -10   4   4  226.85   14.99
 -10   4   4  245.59   19.32
  -6  10  -4  234.93   15.87
  -4  -6  -4  249.95   16.00
   4   6   4  223.60   16.41
   6 -10   4  248.77   17.89
  10  -4  -4  235.85   16.81
  10  -4  -4  251.04   23.71
 -10   4   1  330.73   19.79
 -10   4   1  375.93   21.65
  -6  10  -1  299.88   18.74
  -4  -6  -1  343.93   19.18
  -4  -6  -1  272.18   17.69
   4   6   1  331.71   19.86
   6 -10   1  352.82   21.11
  10  -4  -1  310.23   16.20
  10  -4  -1  366.66   21.62
 -10   4  -2  252.05   16.41
  -6  10   2  252.63   17.93
  -4  -6   2  264.13   18.17
  -4  -6   2  240.52   18.10
   4   6  -2  220.18   17.18
   6 -10  -2  226.85   21.85
  10  -4   2  255.43   11.70
  10  -4   2  223.26   15.80
  -6  10   5 2886.08   61.80
  -4  -6   5 2962.63   62.48
  -4  -6   5 2874.65   64.88
   6 -10  -5 2969.09   63.90
  10  -4   5 3111.78   51.05
  -6  10   8  509.58   28.04
  -4  -6   8  571.15   31.26
   6 -10  -8  525.24   28.99
   6 -10  -8  573.04   30.41
  10  -4   8  588.84   20.47
  -6  10  11  164.71   18.00
  -4  -6  11  132.91   19.72
   4   6 -11  176.89   19.76
   6 -10 -11  156.72   18.03
   6 -10 -11  175.84   18.71
  10  -4  11  176.85   10.62
  -6  10  14   22.43   10.05
  -4  -6  14   34.47   11.60
   4   6 -14   58.32   15.15
   6 -10 -14   35.21   11.37
   6 -10 -14   28.55   10.62
  10  -4  14   31.73    5.24
  -6  10  17   42.45   13.09
  -4  -6  17   47.22   14.31
  -4  -6  17   51.28   14.61
   4   6 -17   36.16   13.36
   6 -10 -17   33.32   11.74
   6 -10 -17   52.64   13.84
  10  -4  17   39.34    5.38
  -6  10  20   -2.47    7.78
  -4  -6  20   -1.59    7.24
  -4  -6  20   13.56    9.98
   4   6 -20    2.16    8.56
   6 -10 -20   -0.68    6.90
   6 -10 -20   13.29    9.61
  10  -4  20   10.69    5.75
  10  -4  20    3.96    2.71
  -6  10  23  129.39   25.00
  -4  -6  23  132.13   25.03
  -4  -6  23  218.93   31.02
   6 -10 -23  134.36   23.07
   6 -10 -23  190.25   23.10
  10  -4  23  137.98   15.59
  10  -4  23  178.95   11.26
  -6  10  26   33.22   14.21
  -4  -6  26    5.45   11.84
  -4  -6  26   28.31   13.29
   6 -10 -26   21.18   12.08
  10  -4  26    5.58    8.08
  10  -4  26   17.69    4.16
  -6  10  29   19.32   15.12
  -4  -6  29   26.59   14.41
  -4  -6  29   64.85   20.70
   6 -10 -29   23.65   13.23
   6 -10 -29   39.07   14.41
  10  -4  29   73.20   14.95
  -4  -6  32   -8.32   13.06
   6 -10 -32    3.35   13.33
  10  -4  32   29.13   11.37
   6 -10 -35   13.56   12.85
  10  -4  35   -6.02   12.62
   7 -10  35   12.69   13.70
  10  -3 -35   23.31   16.78
 -10   3  32   -0.14   12.58
   3   7  32  -10.11   11.74
   7 -10  32    0.41    7.88
  10  -3 -32   -6.43   10.52
 -10   3  29   49.15   16.98
  -3  -7 -29   72.05   10.39
   3   7  29   70.90   19.79
   7 -10  29   85.45   18.44
  10  -3 -29   98.40   23.92
 -10   3  26  369.06   36.77
  -3  -7 -26  343.35   18.71
   3   7  26  309.25   29.13
   7 -10  26  343.01   28.65
  10  -3 -26  330.73   35.35
 -10   3  23  292.81   30.61
  -3  -7 -23  333.78   18.00
   3   7  23  275.29   25.84
   7 -10  23  294.33   31.16
 -10   3  20  247.15   26.01
 -10   3  20  285.84   28.86
  -3  -7 -20  212.20   15.80
  -3  -7 -20  241.73   15.15
   3   7  20  243.69   23.85
   7 -10  20  264.57   23.54
  10  -3 -20  244.88   27.33
 -10   3  17  421.36   31.19
 -10   3  17  513.20   36.40
  -3  -7 -17  460.83   22.46
  -3  -7 -17  571.99   22.02
   3   7  17  536.98   30.95
   7 -10  17  570.61   32.34
  10  -3 -17  485.66   34.10
  10  -3 -17  551.43   37.75
 -10   3  14  371.94   27.37
 -10   3  14  470.00   32.81
  -3  -7 -14  371.63   20.20
  -3  -7 -14  421.59   19.01
   3   7  14  446.32   26.39
  10  -3 -14  394.53   28.92
  10  -3 -14  416.25   31.09
 -10   3  11   12.65    7.31
 -10   3  11   26.96   10.11
  -3  -7 -11   19.62    6.53
   3   7  11   22.83    8.52
  10  -3 -11   12.14    7.71
  10  -3 -11   22.83    9.57
 -10   3   8  358.71   22.33
 -10   3   8  347.85   24.86
  -3  -7  -8  355.70   19.52
   3   7   8  335.94   21.31
   7 -10   8  366.29   20.91
  10  -3  -8  296.23   21.48
  10  -3  -8  342.54   25.10
 -10   3   5    3.62    4.19
 -10   3   5    7.58    5.99
  -3  -7  -5    2.91    4.57
   3   7   5   -3.45    3.79
   7 -10   5    4.94    5.04
  10  -3  -5    7.65    6.02
  10  -3  -5    0.98    4.70
 -10   3   2  755.17   22.22
 -10   3   2  825.09   32.51
  -7  10  -2  733.01   26.86
  -3  -7  -2  801.62   29.77
   3   7   2  747.86   30.04
   7 -10   2  794.00   30.17
  10  -3  -2  676.76   25.00
  10  -3  -2  775.06   31.39
 -10   3  -1  654.13   26.52
  -7  10   1  639.11   26.79
  -3  -7   1  687.62   29.16
  -3  -7   1  556.13   26.79
   3   7  -1  628.96   28.28
   7 -10  -1  590.87   32.91
  10  -3   1  587.89   19.32
  10  -3   1  654.19   26.59
 -10   3  -4 1492.68   35.69
  -7  10   4 1454.59   43.10
  -3  -7   4 1389.37   42.86
  -3  -7   4 1253.93   42.49
   7 -10  -4 1352.67   42.89
  10  -3   4 1358.96   19.18
  10  -3   4 1362.14   19.15
  10  -3   4 1423.06   34.98
  -7  10   7  505.08   27.67
  -3  -7   7  577.41   29.40
  -3  -7   7  495.31   28.86
   7 -10  -7  507.75   28.38
   7 -10  -7  598.34   31.32
  10  -3   7  561.13   19.59
  -7  10  10   34.37   10.86
  -3  -7  10   29.06    9.91
   7 -10 -10   26.79    9.27
   7 -10 -10   36.36   10.93
  10  -3  10   37.95    5.55
  -7  10  13   74.83   15.22
  -3  -7  13   94.58   17.96
   7 -10 -13   74.73   15.12
   7 -10 -13   87.82   16.54
  10  -3  13   83.35    5.21
  -7  10  16  169.17   20.57
  -3  -7  16  172.96   21.04
   7 -10 -16  129.42   20.26
   7 -10 -16  163.62   19.89
  -7  10  19   60.52   15.90
  -3  -7  19   91.40   19.55
   7 -10 -19   23.92   12.35
   7 -10 -19   58.08   15.09
  10  -3  19   46.58    8.96
  -7  10  22  419.13   36.33
  -3  -7  22  328.16   31.22
  -3  -7  22  392.06   34.40
   7 -10 -22  380.97   33.25
   7 -10 -22  362.43   31.46
  10  -3  22  366.02   22.19
  -7  10  25  207.33   30.51
  -3  -7  25  210.34   30.92
  -3  -7  25  196.64   30.31
   7 -10 -25  265.38   28.48
  10  -3  25  188.35   18.17
  -7  10  28   66.91   19.38
  -3  -7  28   49.83   18.00
  -3  -7  28  100.91   23.31
   7 -10 -28   55.58   17.32
   7 -10 -28   81.12   20.67
  -3  -7  31    9.03   13.13
   7 -10 -31    0.17   10.76
  10  -3  31    1.89    9.64
   7 -10 -34   25.64   14.04
  10  -3  34   14.51   12.79
   2   8  33   -5.34   13.50
   8 -10  33  -10.69   13.53
   8 -10  33  -13.16    9.47
  10  -2 -33   -6.19   15.29
 -10   2  30   -1.93   11.60
   2   8  30   13.97   13.77
   8 -10  30   13.73   11.37
   8 -10  30  -13.16    6.73
  10  -2 -30    0.64   13.02
 -10   2  27   15.46   13.40
  -2  -8 -27   10.18    6.46
   2   8  27   10.42   11.30
   8 -10  27   -3.55    7.44
  10  -2 -27   15.29   13.70
 -10   2  24   16.41   11.74
  -2  -8 -24   -0.20    4.60
   2   8  24   -3.65    7.48
   8 -10  24   15.09    9.00
  10  -2 -24   -3.11    9.07
 -10   2  21   17.02   10.82
 -10   2  21   30.72   13.02
  -2  -8 -21   10.35    6.80
  -2  -8 -21   19.42    6.70
   2   8  21   19.35   10.39
   8 -10  21   14.31    9.27
  10  -2 -21   26.55   12.55
 -10   2  18    2.16    7.00
 -10   2  18   -2.60    5.99
  -2  -8 -18   -0.37    5.14
  -2  -8 -18    1.66    4.26
   2   8  18    5.68    8.02
   8 -10  18    5.58    6.46
  10  -2 -18   10.76    9.10
 -10   2  15  301.84   27.33
  -2  -8 -15  275.46   17.42
   2   8  15  313.68   24.15
  10  -2 -15  231.35   23.34
  10  -2 -15  324.48   28.65
 -10   2  12  408.88   27.30
 -10   2  12  416.45   29.87
  -2  -8 -12  410.50   22.77
   2   8  12  405.46   25.68
  10  -2 -12  394.87   27.77
  10  -2 -12  429.81   30.58
 -10   2   9  607.28   29.84
 -10   2   9  704.60   36.16
  -2  -8  -9  598.68   26.96
   2   8   9  647.53   30.17
   8 -10   9  675.24   27.37
  10  -2  -9  603.76   31.19
  10  -2  -9  693.27   35.79
 -10   2   6  168.56   15.12
 -10   2   6  156.25   16.61
  -2  -8  -6  157.30   14.41
   2   8   6  143.56   15.19
   8 -10   6  157.37   13.70
  10  -2  -6  153.41   14.99
  10  -2  -6  160.48   17.02
 -10   2   3  311.55   16.37
 -10   2   3  348.46   22.33
  -8  10  -3  304.35   16.61
  -2  -8  -3  354.48   21.45
   2   8   3  328.40   21.18
   8 -10   3  300.83   18.47
  10  -2  -3  271.84   17.49
  10  -2  -3  321.03   26.32
 -10   2   0  146.95    7.41
 -10   2   0  152.36    7.41
 -10   2   0  171.68   14.92
  -8  10   0  146.71   13.26
   2   8   0  140.18   14.61
   8 -10   0  142.65   13.87
  10  -2   0  141.84   11.23
  10  -2   0  155.68   13.90
 -10   2  -3   42.62    8.36
  -8  10   3   42.25    9.81
  -2  -8   3   32.37    9.23
  -2  -8   3   34.98    9.78
   2   8  -3   40.56   10.08
   8 -10  -3   30.72    8.93
  10  -2   3   31.80    5.24
  10  -2   3   38.67    8.25
 -10   2  -6  797.49   23.65
  -8  10   6  695.57   31.32
  -2  -8   6  821.57   35.28
  -2  -8   6  767.92   35.59
   8 -10  -6  776.11   34.23
   8 -10  -6  798.37   36.47
  10  -2   6  782.67   23.44
  -8  10   9   61.26   12.65
  -2  -8   9   49.90   12.35
  -2  -8   9   34.34   10.32
   8 -10  -9   37.18   11.13
   8 -10  -9   57.57   13.50
  10  -2   9   56.12    5.65
  -8  10  12  128.92   19.48
  -2  -8  12  111.80   19.45
   8 -10 -12  129.80   19.32
   8 -10 -12  115.69   18.40
  -8  10  15   52.16   13.56
   8 -10 -15   39.34   12.79
   8 -10 -15   49.59   13.53
  10  -2  15   62.45    6.77
  -8  10  18    0.64    7.48
  -2  -8  18    7.85    7.98
   8 -10 -18   10.76    8.56
   8 -10 -18   -1.73    7.00
  10  -2  18    6.36    3.79
  -8  10  21   76.32   19.18
  -2  -8  21   85.41   19.11
   8 -10 -21   94.95   20.60
   8 -10 -21   59.98   16.51
  10  -2  21   84.30   12.99
  -8  10  24    2.94   11.33
  -2  -8  24    9.37    7.75
  -2  -8  24    4.97   10.66
   8 -10 -24    7.31   12.08
   8 -10 -24    9.13   10.79
  10  -2  24    0.20    5.99
  -8  10  27   14.82   12.99
  -2  -8  27   26.32   17.66
  -2  -8  27    8.56   12.48
   8 -10 -27    2.03    9.03
  10  -2  27    5.01    7.71
  -2  -8  30    8.86   13.06
  -2  -8  30    2.13   12.96
   8 -10 -30  -11.43    7.44
   8 -10 -30   -7.58    9.00
  10  -2  30   17.35    9.88
  -2  -8  33    5.31   13.90
   8 -10 -33   -4.13   12.58
  10  -2  33    3.11   11.30
  -1  -9 -34    6.60    7.75
   9 -10  34   24.73   15.73
   9 -10  34  -18.03    9.34
  10  -1 -34   -4.36   14.44
 -10   1  31   30.07   17.22
  -1  -9 -31   12.35    7.81
   1   9  31    9.23   13.29
   9 -10  31   24.93   13.02
   9 -10  31   22.90   10.69
  10  -1 -31    0.78   12.41
 -10   1  28   23.95   10.89
 -10   1  28   17.83   17.69
  -1  -9 -28   10.49    7.17
   1   9  28   29.06   14.99
   9 -10  28   24.53    9.67
  10  -1 -28   29.80   16.00
 -10   1  25    0.78   11.40
  -1  -9 -25    8.36    5.92
   1   9  25   -1.08    9.03
   9 -10  25    4.53    7.34
  10  -1 -25    2.30    9.20
 -10   1  22  190.38   29.16
  -1  -9 -22  130.68   15.70
   1   9  22  156.69   24.90
   9 -10  22  135.82   20.09
 -10   1  19   99.08   19.32
 -10   1  19  111.56   21.75
  -1  -9 -19   80.85   14.31
  -1  -9 -19   92.35   13.84
   1   9  19  107.34   19.59
   9 -10  19  125.64   18.40
  10  -1 -19   88.19   19.99
 -10   1  16  129.80   21.38
 -10   1  16  135.75   22.97
  -1  -9 -16   86.90   14.68
  -1  -9 -16  109.50   12.99
   1   9  16  128.44   19.69
  10  -1 -16   80.51   18.00
 -10   1  13  456.88   29.63
 -10   1  13  543.27   35.28
  -1  -9 -13  462.70   26.18
  -1  -9 -13  577.10   26.28
   1   9  13  487.76   29.33
  10  -1 -13  518.17   34.30
 -10   1  10  343.52   23.75
 -10   1  10  326.30   26.08
  -1  -9 -10  297.41   21.04
   1   9  10  345.38   24.15
   9 -10  10  320.96   18.94
  10  -1 -10  311.93   23.81
  10  -1 -10  336.72   26.42
 -10   1   7  192.01   16.95
 -10   1   7  221.00   20.30
  -1  -9  -7  209.77   17.89
   1   9   7  197.62   17.56
   9 -10   7  220.22   15.39
  10  -1  -7  192.45   17.59
  10  -1  -7  221.30   20.47
 -10   1   4  159.33   13.26
 -10   1   4  175.33   16.98
  -1  -9  -4  163.73   15.43
   1   9   4  161.56   15.87
   9 -10   4  170.63   14.11
  10  -1  -4  142.25   14.44
  10  -1  -4  205.37   18.13
 -10   1   1  535.29   18.10
 -10   1   1  547.20   18.17
 -10   1   1  600.64   27.57
  -9  10  -1  577.07   23.00
  -1  -9  -1  540.60   27.33
   1   9   1  565.19   28.21
   9 -10   1  565.13   25.57
  10  -1  -1  495.10   21.85
  10  -1  -1  579.23   27.03
 -10   1  -2 1169.97   34.23
  -9  10   2 1136.21   35.38
  -1  -9   2 1134.51   39.88
   1   9  -2 1103.87   39.61
   9 -10  -2 1104.00   45.30
  10  -1   2 1010.94   26.15
  10  -1   2 1159.65   34.20
 -10   1  -5 1695.75   36.06
  -9  10   5 1608.91   46.07
  -1  -9   5 1560.20   48.48
   9 -10  -5 1553.67   47.22
   9 -10  -5 1647.98   52.67
  10  -1   5 1389.64   24.02
  10  -1   5 1593.76   25.64
  10  -1   5 1593.89   35.05
  -9  10   8  425.86   26.15
  -1  -9   8  477.88   28.48
  -1  -9   8  458.06   29.16
   9 -10  -8  422.54   27.16
   9 -10  -8  474.40   30.04
  10  -1   8  409.89    8.69
  10  -1   8  436.58    9.03
  10  -1   8  447.81   15.29
  -9  10  11  132.30   19.72
  -1  -9  11  134.70   20.03
  -1  -9  11  137.95   21.14
   9 -10 -11  147.02   17.86
   9 -10 -11  151.89   18.84
  10  -1  11  144.31    5.62
  -1  -9  14   74.96   17.22
   9 -10 -14   65.96   14.99
   9 -10 -14   82.47   16.81
  10  -1  14   80.34    7.61
  -9  10  17  239.74   25.10
  -1  -9  17  264.77   26.32
   9 -10 -17  243.66   24.96
   9 -10 -17  338.82   29.57
  10  -1  17  279.21   15.02
  -9  10  20    0.14    7.21
  -1  -9  20   14.41    9.91
   9 -10 -20    4.91    8.80
   9 -10 -20    0.03    7.81
  10  -1  20    5.34    5.78
  -1  -9  23   17.02   10.66
   9 -10 -23   24.39   12.96
   9 -10 -23   16.61   11.64
  10  -1  23    5.95    6.33
  -1  -9  26   30.17   13.19
  -1  -9  26   25.57   13.36
   9 -10 -26   24.29   12.82
   9 -10 -26   13.09   11.43
  10  -1  26   17.05    8.49
  -9  10  29   16.27   11.98
  -1  -9  29   28.75   13.26
  -1  -9  29   60.69   18.30
   9 -10 -29   27.37   15.70
   9 -10 -29   23.44   13.06
  10  -1  29   17.18   10.86
  -1  -9  32   63.33   20.26
   9 -10 -32   39.68   15.87
  10  -1  32   63.33   16.64
   0 -10 -32   16.00    9.81
  10 -10  32    8.69   12.38
  10 -10  32   24.53   11.81
  10   0 -32   45.09   20.20
 -10   0  29  -16.88    8.15
 -10   0  29   -9.95    9.84
   0 -10 -29   10.42    7.17
   0  10  29    7.81   11.84
  10   0 -29    0.61   11.20
 -10   0  26    5.72    9.57
   0 -10 -26    0.10    7.21
   0 -10 -26   -0.14    5.95
   0  10  26   -3.35    9.13
  10 -10  26   -5.41    5.68
  10   0 -26    2.50   10.08
 -10   0  23   -1.93    9.23
   0 -10 -23   -6.19    5.51
   0 -10 -23    6.22    5.65
   0  10  23   -2.30    9.03
  10 -10  23    1.25    5.62
  10   0 -23   11.20   11.81
 -10   0  20    0.85    9.03
 -10   0  20   -1.69    7.88
   0 -10 -20    6.22    6.90
   0 -10 -20   12.48    7.04
   0  10  20   17.46   10.18
  10 -10  20    8.32    6.60
  10   0 -20   15.70   10.93
 -10   0  17    0.07    6.97
 -10   0  17    5.78    7.85
   0 -10 -17    1.96    6.53
   0 -10 -17    4.33    6.12
   0  10  17   -0.20    6.77
  10   0 -17   -0.85    6.63
 -10   0  14   16.61    9.51
   0 -10 -14   17.89    8.15
   0  10  14    4.63    6.73
  10   0 -14   12.58    9.13
 -10   0  11  326.47   24.36
 -10   0  11  366.12   28.04
   0 -10 -11  318.79   22.83
   0  10  11  376.06   26.28
  10   0 -11  338.34   27.70
 -10   0   8   38.56   10.22
 -10   0   8   51.62   12.92
   0 -10  -8   55.65   11.70
   0  10   8   43.64   11.57
  10 -10   8   53.48    9.17
  10   0  -8   29.40   10.08
 -10   0   5   18.88    7.24
 -10   0   5   23.37    8.80
   0 -10  -5   28.96    9.13
   0  10   5   10.99    6.73
  10 -10   5   28.28    7.21
  10   0  -5   35.96   10.11
 -10   0   2  336.82   17.05
 -10   0   2  349.17   17.22
 -10   0   2  350.56   22.53
 -10  10  -2  333.88   16.14
   0 -10  -2  348.90   23.07
   0  10   2  363.31   23.65
  10 -10   2  338.82   19.65
 -10   0  -1   72.70    5.65
 -10   0  -1   83.11    5.72
 -10   0  -1   86.73   10.82
 -10  10   1   83.42   10.08
   0 -10   1   91.03   14.75
   0  10  -1   87.17   14.58
  10   0   1   78.14   11.67
 -10   0  -4  148.47   12.38
 -10  10   4  153.07   15.15
   0 -10   4  158.58   16.85
   0  10  -4  131.52   15.09
  10 -10  -4  174.96   16.71
  10 -10  -4  165.79   18.17
  10   0   4  148.61   10.49
  10   0   4  142.58   11.91
 -10   0  -7  283.98   13.77
 -10  10   7  237.44   19.48
   0 -10   7  273.02   22.12
  10 -10  -7  243.05   20.87
  10 -10  -7  285.68   23.98
  10   0   7  250.90   16.85
  10   0   7  285.54   13.63
 -10  10  10   79.36   15.22
   0 -10  10   75.77   14.68
   0 -10  10   94.82   17.15
  10 -10 -10   90.73   16.51
  10 -10 -10  106.35   18.03
  10   0  10   80.21    6.46
 -10  10  13  186.29   20.53
   0 -10  13  158.21   23.65
  10 -10 -13  161.87   23.34
  10 -10 -13  172.89   20.87
  10   0  13  154.80    9.78
 -10  10  16   -4.47    5.72
   0 -10  16   -8.83    4.84
  10 -10 -16   -0.85    6.97
  10 -10 -16   -3.32    6.12
  10   0  16    1.96    3.48
 -10  10  19   13.67    9.88
 -10  10  19   22.46   11.47
   0 -10  19   26.83   12.04
  10 -10 -19   19.28   10.86
  10 -10 -19   21.75   11.57
  10   0  19   19.38    7.07
 -10  10  22  139.07   24.73
   0 -10  22   64.21   18.47
  10 -10 -22   60.15   17.39
  10 -10 -22   68.16   18.40
  10   0  22   93.87   14.48
 -10  10  25   54.23   16.88
   0 -10  25   17.59   13.09
  10 -10 -25    9.57    9.98
  10 -10 -25   43.06   15.19
  10   0  25   33.22   10.01
 -10  10  28   17.32   13.33
   0 -10  28   -6.53    8.66
   0 -10  28   39.17   16.14
  10 -10 -28   -1.89   10.49
  10 -10 -28    4.97   11.94
  10   0  28   11.64    8.39
   0 -10  31    9.10   14.44
  10 -10 -31   29.02   15.15
  10   0  31   10.35    9.95
  10 -10 -34    5.99   11.60
  10   0  34    8.76   12.85
   1 -11  33  -16.14   13.53
  10   1  33   -6.12   10.35
  11 -10 -33  -14.28   11.23
 -11  10  30  -21.75   10.39
   1 -11  30  -17.42   12.14
   1 -11  30  -10.86    9.71
  10   1  30   13.33   10.08
  11 -10 -30  -15.12    9.20
  11 -10 -30  -18.61    9.95
 -11  10  27   -4.97    7.95
 -11  10  27   35.38   14.11
   1 -11  27   22.90   13.36
  11 -10 -27   13.87   12.65
  11 -10 -27   23.95   13.13
 -11  10  24   52.50   16.41
   1 -11  24   27.27   13.63
  10   1  24   19.99    8.93
  11 -10 -24    2.94    9.34
  11 -10 -24   17.89   13.53
 -11  10  21    0.68    8.08
   1 -11  21   -3.21    6.93
  10   1  21    0.17    5.31
  11 -10 -21   10.05    9.67
  11 -10 -21   -2.60    8.29
 -11  10  18  172.86   26.05
 -11  10  18  188.52   27.74
   1 -11  18  167.41   26.01
  10   1  18  175.46   14.41
  11 -10 -18  207.67   24.42
  11 -10 -18  151.72   25.24
 -11  10  15  146.88   22.94
 -11  10  15  159.29   24.90
   1 -11  15  152.94   23.85
  10   1  15  133.65   11.43
  11 -10 -15  130.85   21.79
  11 -10 -15  124.93   21.31
 -11  10  12  182.03   20.06
   1 -11  12  182.23   20.03
   1 -11  12  152.50   22.53
  10   1  12  167.45   11.16
  11 -10 -12  167.68   19.86
  11 -10 -12  162.41   23.51
 -11  10   9  817.82   37.08
 -10  -1  -9  812.24   19.28
   1 -11   9  922.31   41.37
  10   1   9  804.76   22.53
  11 -10  -9  786.63   38.26
  11 -10  -9  859.43   42.12
 -11  10   6   18.23    7.37
 -10  -1  -6   17.32    5.38
   1 -11   6   28.31    9.64
  10   1   6   19.35    5.48
  10   1   6   18.47    5.48
  11 -10  -6   21.82    8.83
  11 -10  -6   15.90    8.69
 -11  10   3  124.11   13.16
 -10  -1  -3  115.56   12.11
  -1  11  -3  124.22   15.05
   1 -11   3  131.66   15.97
  10   1   3  135.38   11.43
  10   1   3  110.14   11.57
  11 -10  -3  106.22   15.19
  11 -10  -3  117.79   17.69
 -11  10   0  361.89   18.03
 -10  -1   0  343.15   15.36
 -10  -1   0  345.52   15.36
 -10  -1   0  355.56   21.89
  -1  11   0  350.83   23.95
   1 -11   0  348.46   24.15
  10   1   0  369.13   21.99
  11 -10   0  359.99   21.35
  11 -10   0  429.44   27.27
 -10  -1   3 1380.07   37.24
 -10  -1   3 1516.46   39.14
 -10  -1   3 1523.19   47.63
  -1  11   3 1506.69   48.78
   1 -11  -3 1497.25   48.10
  10   1  -3 1535.10   48.04
  11 -10   3 1558.82   39.71
 -10  -1   6  155.54   15.36
 -10  -1   6  183.04   18.94
  -1  11   6  165.55   17.39
   1 -11  -6  171.98   17.83
  10   1  -6  182.26   19.28
  11 -10   6  190.69   13.94
 -10  -1   9  154.93   16.91
 -10  -1   9  183.41   20.57
  -1  11   9  162.34   18.20
   1 -11  -9  171.95   18.30
  10   1  -9  173.23   20.09
  11 -10   9  164.61   12.85
 -10  -1  12   62.34   14.55
  -1  11  12  114.51   18.91
   1 -11 -12   43.00   11.81
  10   1 -12   80.44   17.66
 -10  -1  15   85.38   17.83
 -10  -1  15   61.53   16.37
  -1  11  15   66.67   15.46
   1 -11 -15   96.78   16.85
   1 -11 -15   74.42   13.70
  10   1 -15   72.66   17.32
 -10  -1  18   21.65   10.59
 -10  -1  18   29.80   12.52
  -1  11  18   25.17   11.67
   1 -11 -18   28.31   10.49
   1 -11 -18   38.36   11.10
  10   1 -18   29.16   12.55
 -10  -1  21   10.15    9.13
 -10  -1  21   17.89   12.38
  -1  11  21    1.49    9.30
   1 -11 -21   13.56    8.76
   1 -11 -21   13.36    8.12
  10   1 -21   21.35   12.92
  11 -10  21   11.03    6.80
 -10  -1  24    2.00   10.11
  -1  11  24  -16.71    7.81
   1 -11 -24   -0.37    7.07
   1 -11 -24    1.56    5.95
  10   1 -24   -8.05    7.17
  11 -10  24    4.36    6.43
 -10  -1  27   -6.26    9.47
 -10  -1  27   16.54   13.60
  -1  11  27    0.51   12.18
   1 -11 -27   36.60   12.41
   1 -11 -27   31.60   10.93
  10   1 -27   50.40   18.03
  11 -10  27   53.62   12.69
 -10  -1  30   18.33   14.78
  -1  11  30   21.04   14.31
   1 -11 -30    4.91    8.56
  10   1 -30   26.72   16.41
  11 -10  30   -6.56   10.01
  11 -10  30   22.36    9.57
   1 -11 -33   24.53   11.77
  10   1 -33   27.16   18.44
  11 -10  33   17.29   12.92
   2 -11  34    5.99   15.29
   9   2  34   24.90   15.19
  11  -9 -34  -22.22   12.14
 -11   9  31   39.00   15.46
   2 -11  31   41.54   16.51
   9   2  31   -1.08   10.99
  11  -9 -31    7.10   12.41
 -11   9  28   60.86   18.00
 -11   9  28   66.81   20.67
   2 -11  28   79.63   22.50
   2 -11  28   76.72   19.72
   9   2  28   75.40   15.93
  11  -9 -28   46.55   18.10
  11  -9 -28   71.11   21.89
 -11   9  25  105.20   24.83
   2 -11  25   97.83   21.38
   9   2  25   87.92   15.97
  11  -9 -25   64.48   18.37
  11  -9 -25  110.95   23.54
 -11   9  22   -8.66    6.70
   2 -11  22    7.14    8.36
   9   2  22   17.35    7.68
  11  -9 -22   -6.93    7.58
  11  -9 -22    2.67    8.25
 -11   9  19   12.82   11.03
 -11   9  19   22.50   11.20
   2 -11  19   14.38    9.23
   9   2  19    6.77    6.16
  11  -9 -19   16.47   10.15
  11  -9 -19   23.14   12.69
 -11   9  16   32.64   11.94
 -11   9  16   54.19   14.99
   2 -11  16   47.36   13.23
   9   2  16   51.49    9.71
  11  -9 -16   41.61   13.43
  11  -9 -16   53.65   14.82
 -11   9  13  224.75   22.02
 -11   9  13  303.54   27.91
   2 -11  13  253.50   23.34
   2 -11  13  211.69   22.02
   9   2  13  259.29   15.22
  11  -9 -13  228.17   22.87
  11  -9 -13  293.79   26.66
 -11   9  10  464.69   28.69
 -11   9  10  433.98   30.28
  -9  -2 -10  457.86   11.26
   2 -11  10  467.87   29.60
   9   2  10  431.71   18.30
  11  -9 -10  411.04   28.14
  11  -9 -10  466.08   31.97
 -11   9   7  889.64   35.72
  -9  -2  -7  872.38   23.85
   2 -11   7  900.22   38.94
   9   2   7  866.80   25.64
  11  -9  -7  822.28   36.26
  11  -9  -7  921.97   41.74
 -11   9   4 1260.59   37.89
  -9  -2  -4 1328.99   34.64
  -2  11  -4 1314.88   44.31
   2 -11   4 1397.36   46.82
   9   2   4 1376.75   33.96
   9   2   4 1216.72   33.25
  11  -9  -4 1220.37   40.59
  11  -9  -4 1396.81   48.75
 -11   9   1  550.99   21.75
  -9  -2  -1  494.63   17.89
  -9  -2  -1  553.93   18.91
  -9  -2  -1  623.38   26.93
  -2  11  -1  524.53   28.21
   2 -11   1  596.25   30.58
   9   2   1  593.88   24.69
   9   2   1  531.06   25.07
  11  -9  -1  614.55   26.89
  11  -9  -1  597.94   31.09
  -9  -2   2  169.17   13.63
  -9  -2   2  183.79   14.28
  -9  -2   2  207.57   17.86
  -2  11   2  172.83   17.12
   2 -11  -2  184.60   17.96
   9   2  -2  206.82   21.45
  11  -9   2  170.25   13.53
  11  -9   2  192.89   18.30
  -9  -2   5  146.51   14.24
  -9  -2   5  147.18   16.51
  -2  11   5  154.90   16.91
   2 -11  -5  156.72   17.08
   9   2  -5  154.69   16.88
  11  -9   5  149.01   11.57
  -9  -2   8  526.39   28.42
  -9  -2   8  635.28   34.71
  -2  11   8  562.32   31.22
   2 -11  -8  553.93   30.31
   9   2  -8  615.70   34.47
  11  -9   8  596.42   20.77
  -9  -2  11  799.99   37.72
  -9  -2  11  995.38   45.67
  -2  11  11  861.63   39.98
   2 -11 -11  936.22   40.25
   9   2 -11  962.80   45.26
  -9  -2  14   44.99   13.50
  -9  -2  14   41.78   13.26
  -2  11  14   46.24   14.88
   2 -11 -14   47.05   11.87
   2 -11 -14   48.04   11.64
   9   2 -14   27.70   10.99
  -9  -2  17   19.32    9.71
  -9  -2  17   39.85   13.26
  -2  11  17   31.32   10.89
   2 -11 -17   32.14   11.43
   2 -11 -17   31.90   10.69
   9   2 -17   29.57   12.41
  -9  -2  20   16.81   10.52
  -9  -2  20    7.27    9.71
  -2  11  20    6.26    9.23
   2 -11 -20   15.66    9.51
   2 -11 -20    8.66    7.95
   9   2 -20   12.11   10.18
  11  -9  20   19.52    7.34
  -9  -2  23   10.52    9.71
  -2  11  23    4.80    8.52
   2 -11 -23   40.80   12.31
   2 -11 -23    3.72    6.49
   9   2 -23    0.27   10.32
  11  -9  23    3.15    5.62
  -9  -2  26    3.55   11.43
  -2  11  26   34.20   14.41
   2 -11 -26    2.77    7.44
   2 -11 -26   12.14    8.76
   9   2 -26   -4.16    9.67
  11  -9  26   -4.91    4.70
  -9  -2  29   22.50   16.27
  -2  11  29   24.05   14.21
   2 -11 -29    6.16   10.18
   2 -11 -29   29.23   11.33
   9   2 -29   23.07   15.05
  11  -9  29   48.17   13.33
  11  -9  29   26.86    9.27
   2 -11 -32   37.65   13.56
   9   2 -32   23.17   16.91
  11  -9  32   22.97   12.01
  11  -9  32   23.61    9.98
 -11   8  32   27.81   17.08
   3 -11  32   20.30   17.08
   8   3  32   26.11   14.48
  11  -8 -32   29.19   16.00
 -11   8  29   -4.03   10.82
   3 -11  29   14.07   11.26
   3 -11  29  -13.40    9.57
   8   3  29    6.06    8.52
  11  -8 -29   -4.36    8.80
 -11   8  26  115.25   23.17
   3 -11  26   88.12   20.50
   8   3  26   80.41   15.63
  11  -8 -26  128.58   25.64
  11  -8 -26   85.28   21.48
 -11   8  23   22.12   12.35
   3 -11  23    1.93    8.69
   8   3  23    0.07    6.26
  11  -8 -23    8.29   10.25
 -11   8  20  135.04   23.95
 -11   8  20  152.09   25.10
   3 -11  20  141.77   24.32
   8   3  20  130.61   15.29
  11  -8 -20  134.09   23.88
  11  -8 -20  142.28   24.76
 -11   8  17   -1.52    7.78
 -11   8  17   -5.41    5.95
   3 -11  17   19.52    9.71
   8   3  17    4.36    5.28
  11  -8 -17   -4.30    6.46
  11  -8 -17   -5.18    5.92
 -11   8  14  126.38   33.59
   3 -11  14  144.82   22.39
   8   3  14  121.00   12.38
  11  -8 -14  109.50   19.15
  11  -8 -14  109.40   19.79
 -11   8  11   -2.94    5.07
 -11   8  11    3.08    5.92
  -8  -3 -11    1.86    1.22
   3 -11  11   -0.17    5.01
   8   3  11   -4.06    3.35
  11  -8 -11   -4.84    5.31
  11  -8 -11    2.98    6.66
 -11   8   8  436.34   25.57
 -11   8   8  462.63   30.28
  -8  -3  -8  468.41   16.37
   3 -11   8  440.57   27.30
   8   3   8  444.43   19.76
  11  -8  -8  456.23   27.74
  11  -8  -8  538.60   32.61
 -11   8   5    1.42    5.11
  -8  -3  -5    3.42    1.76
  -8  -3  -5    6.09    1.76
  -8  -3  -5   -0.44    2.98
   3 -11   5   -0.17    5.45
   8   3   5    1.59    3.99
  11  -8  -5    4.06    5.45
  11  -8  -5    4.40    6.19
 -11   8   2   73.88    9.10
  -8  -3  -2   83.72    8.19
  -8  -3  -2   83.99    8.52
  -8  -3  -2   93.06   13.02
  -3  11  -2   88.66   14.17
   3 -11   2   95.56   14.95
   8   3   2   76.82   10.99
   8   3   2   62.21   10.18
  11  -8  -2   75.27   11.70
  11  -8  -2  100.47   15.43
 -11   8  -1   -3.08    3.35
  -8  -3   1   -1.62    3.21
  -8  -3   1    2.88    4.19
  -8  -3   1    0.88    4.26
  -3  11   1    1.69    4.80
   3 -11  -1    2.84    5.78
   8   3  -1    3.82    4.91
  11  -8   1   -0.91    3.55
  11  -8   1   -0.54    4.40
  -8  -3   4   98.61   14.14
  -8  -3   4   90.96   11.20
  -8  -3   4   81.76   13.94
  -3  11   4   95.56   15.83
   3 -11  -4   83.15   14.31
   8   3  -4   78.31   14.17
  11  -8   4   86.87    8.76
  11  -8   4  105.64   12.75
  -8  -3   7   26.39    8.66
  -8  -3   7   31.16   10.15
  -3  11   7   18.20    8.25
   3 -11  -7   28.52    9.95
   8   3  -7   25.95    9.64
  11  -8   7   24.80    5.07
  -8  -3  10  709.23   34.77
  -8  -3  10  815.86   40.53
  -3  11  10  784.70   37.55
   3 -11 -10  800.87   37.01
   8   3 -10  810.95   40.73
  -8  -3  13  240.14   22.46
  -8  -3  13  256.68   29.36
  -3  11  13  223.67   21.82
   3 -11 -13  256.28   22.63
   3 -11 -13  258.68   21.62
   8   3 -13  207.26   22.80
  -8  -3  16   96.24   18.74
  -8  -3  16  101.31   20.84
  -3  11  16  117.69   21.07
   3 -11 -16   85.58   17.05
   3 -11 -16  126.96   18.84
   8   3 -16   95.73   20.30
  -8  -3  19    4.36    8.76
  -8  -3  19    0.24    6.53
  -3  11  19   -1.45    6.46
   3 -11 -19    2.16    7.24
   3 -11 -19    3.52    6.87
   8   3 -19    3.01    7.85
  11  -8  19    0.68    4.63
  -8  -3  22   31.53   13.84
  -3  11  22   46.61   15.22
   3 -11 -22   33.39   11.91
   3 -11 -22   30.44   11.40
   8   3 -22   20.40   13.29
  11  -8  22   44.18   10.39
  -8  -3  25   -6.36    9.00
  -3  11  25    5.78   11.26
   3 -11 -25   -1.29    7.51
   3 -11 -25   -0.61    6.87
   8   3 -25   -0.20    9.98
  11  -8  25    5.07    5.24
  -8  -3  28   28.82   13.70
  -8  -3  28    1.52   12.85
  -3  11  28   15.05   15.26
   3 -11 -28   17.42   10.89
   3 -11 -28   31.22   11.37
   8   3 -28   26.05   15.53
  11  -8  28   19.25    9.88
  11  -8  28   18.20    7.68
  -8  -3  31    1.52   10.99
   3 -11 -31   26.15   10.72
   8   3 -31   -2.30   11.87
  11  -8  31   28.14   11.33
  11  -8  31    7.00    6.29
   3 -11 -34    5.95   11.03
   8   3 -34  -32.47   12.79
  11  -8  34   23.95   13.84
  11  -8  34   -5.45    6.66
   4 -11  33    3.48   12.55
   7   4  33  -12.14   13.63
  11  -7 -33   14.61   14.72
 -11   7  30    7.48   13.90
   4 -11  30    2.94   10.99
   4 -11  30  -12.08   10.59
   7   4  30    8.46   10.59
  11  -7 -30    4.16   11.10
 -11   7  27   54.90   17.79
   4 -11  27   39.51   13.80
   7   4  27   43.03   14.04
  11  -7 -27   18.30   11.54
 -11   7  24   28.11   13.77
   4 -11  24   22.73   12.35
  11  -7 -24   29.13   14.17
  11  -7 -24   23.75   13.13
 -11   7  21    6.19    9.03
 -11   7  21    8.96    8.69
   4 -11  21   -4.57    6.90
   7   4  21   -9.30    4.87
  11  -7 -21    2.40    9.17
  11  -7 -21   -1.05    8.05
 -11   7  18    6.39    7.98
 -11   7  18    2.03    6.16
   4 -11  18   -2.10    6.93
   7   4  18   10.66    6.63
  11  -7 -18    7.10    8.36
  11  -7 -18   15.90    9.67
 -11   7  15   58.32   14.41
 -11   7  15  101.35   19.01
   4 -11  15  110.65   18.91
   7   4  15   96.00   13.90
  11  -7 -15   71.75   15.90
  11  -7 -15   97.83   18.54
 -11   7  12  262.13   22.50
 -11   7  12  311.72   26.55
  -7  -4 -12  284.42    7.31
  -7  -4 -12  289.23    7.41
   4 -11  12  305.26   23.54
   7   4  12  270.08   17.69
  11  -7 -12  276.14   24.02
  11  -7 -12  300.36   26.32
 -11   7   9 1073.76   40.15
 -11   7   9 1250.92   48.44
  -7  -4  -9 1136.78   37.72
   4 -11   9 1173.65   43.06
   7   4   9 1217.46   34.37
  11  -7  -9 1068.31   42.18
  11  -7  -9 1238.43   48.81
 -11   7   6 1316.85   39.98
 -11   7   6 1444.85   49.63
  -7  -4  -6 1295.94   23.37
  -7  -4  -6 1366.00   32.17
   4 -11   6 1375.81   44.99
   7   4   6 1403.04   36.47
  11  -7  -6 1221.32   41.34
  11  -7  -6 1444.11   49.96
 -11   7   3 1227.13   33.02
 -11   7   3 1347.19   45.50
  -7  -4  -3 1229.50   29.40
  -7  -4  -3 1291.37   35.42
  -4  11  -3 1249.46   40.76
   4 -11   3 1258.83   42.52
   7   4   3 1301.01   36.23
  11  -7  -3 1217.19   37.28
  11  -7  -3 1414.54   46.51
  -7  -4   0  944.57   29.84
  -7  -4   0  917.95   33.05
  -4  11   0  915.48   35.42
   4 -11   0  957.46   37.14
   7   4   0  912.40   32.24
   7   4   0  934.02   33.49
  11  -7   0  900.22   28.42
  -7  -4   3    5.41    5.18
  -7  -4   3   12.48    6.49
  -4  11   3    9.00    5.85
   4 -11  -3    5.62    6.33
   7   4  -3    3.69    4.43
  11  -7   3    1.42    3.25
  11  -7   3    0.24    3.99
  -7  -4   6  215.01   17.73
  -7  -4   6  234.12   18.71
  -7  -4   6  260.10   21.38
  -4  11   6  244.54   20.23
   4 -11  -6  209.43   19.32
   7   4  -6  243.09   20.77
  11  -7   6  238.49   10.28
  11  -7   6  271.57   18.47
  -7  -4   9 1665.34   51.65
  -7  -4   9 1875.54   58.69
  -4  11   9 1710.87   53.89
   4 -11  -9 1725.18   53.58
   7   4  -9 1828.56   58.93
  -7  -4  12  159.77   18.33
  -7  -4  12  185.07   20.67
  -4  11  12  185.78   19.72
   4 -11 -12  171.47   18.91
   4 -11 -12  225.09   20.67
   7   4 -12  173.98   20.53
  -7  -4  15    3.21    6.56
  -7  -4  15    2.67    6.80
  -4  11  15    4.84    7.24
   4 -11 -15    3.96    7.24
   4 -11 -15    6.53    7.04
   7   4 -15    1.76    5.85
  -7  -4  18   95.29   19.11
  -7  -4  18  122.05   23.21
  -4  11  18   94.82   19.72
   4 -11 -18   90.39   17.18
   4 -11 -18  102.94   17.89
   7   4 -18  108.35   21.07
  11  -7  18   85.96   12.04
  -7  -4  21   50.37   15.76
  -7  -4  21   65.90   17.22
  -4  11  21   65.15   17.79
   4 -11 -21   53.55   15.19
   4 -11 -21   64.61   15.12
   7   4 -21   66.95   18.27
  11  -7  21   74.79   11.30
  -7  -4  24   59.16   17.62
  -4  11  24   72.70   19.11
   4 -11 -24   34.30   13.26
   4 -11 -24   54.16   14.82
   7   4 -24   32.54   15.36
  11  -7  24   37.68    8.56
  -7  -4  27   12.25   11.37
  -7  -4  27    7.78   11.26
   4 -11 -27    0.85    8.66
   4 -11 -27   19.28   10.28
   7   4 -27    1.76   10.18
  11  -7  27    5.95    7.00
  11  -7  27   -2.84    4.23
  -7  -4  30   49.08   20.74
  -4  11  30   29.63   14.58
   4 -11 -30   42.01   14.11
   4 -11 -30   36.33   14.24
   7   4 -30   14.14   14.58
  11  -7  30   42.83   12.55
  11  -7  30   41.81    9.00
   4 -11 -33   19.62   12.21
  11  -7  33   37.55   14.24
  11  -7  33   11.40    7.27
   6   5  34   24.49   16.07
  11  -6 -34  -11.30   13.70
 -11   6  31  -26.42    9.84
   5 -11  31   17.89   12.89
   5 -11  31   -2.98   10.79
   6   5  31   17.83   13.63
  11  -6 -31   14.75   13.87
 -11   6  28   32.85   11.20
 -11   6  28   55.55   18.47
   5 -11  28   36.09   13.90
   6   5  28   40.15   15.26
  11  -6 -28   64.51   20.06
 -11   6  25   -5.62    8.93
   5 -11  25   22.97   11.43
   6   5  25    4.47    9.23
  11  -6 -25   15.93   11.23
 -11   6  22   34.57   16.81
 -11   6  22   33.02   14.07
   5 -11  22   47.66   14.21
   6   5  22   77.09   15.59
  11  -6 -22   40.86   15.19
  11  -6 -22   59.00   17.86
 -11   6  19   67.55   17.86
 -11   6  19   73.00   17.32
   5 -11  19   63.97   15.56
   6   5  19   61.97   13.06
  11  -6 -19   65.39   17.29
  11  -6 -19   71.34   18.03
 -11   6  16   53.52   14.61
 -11   6  16   50.40   14.68
   5 -11  16   41.61   12.55
   6   5  16   56.80   11.98
  11  -6 -16   37.28   12.85
  11  -6 -16   32.34   12.11
 -11   6  13  260.47   23.17
 -11   6  13  275.09   25.57
  -6  -5 -13  276.51   10.15
  -6  -5 -13  260.81    9.78
   6   5  13  281.58   19.55
  11  -6 -13  248.19   23.34
  11  -6 -13  297.58   26.69
 -11   6  10  457.82   27.30
 -11   6  10  507.55   31.76
  -6  -5 -10  470.17   14.11
  -6  -5 -10  454.24   16.24
   5 -11  10  514.52   28.75
   6   5  10  476.97   23.41
  11  -6 -10  435.46   27.87
  11  -6 -10  504.10   32.24
 -11   6   7   54.60   11.33
 -11   6   7   38.36   11.06
  -6  -5  -7   42.66    6.77
  -6  -5  -7   45.60    7.68
   5 -11   7   38.50   10.39
   6   5   7   48.24    9.44
  11  -6  -7   36.09   10.01
  11  -6  -7   42.56   11.30
 -11   6   4    1.18    4.26
 -11   6   4    5.48    5.75
  -6  -5  -4    4.67    4.16
  -6  -5  -4    2.13    3.45
  -5  11  -4    3.62    4.70
   5 -11   4    3.32    5.58
   6   5   4   -0.95    4.03
  11  -6  -4   -1.86    4.43
  11  -6  -4    2.13    4.94
 -11   6   1    1.66    2.94
 -11   6   1    0.74    4.70
  -6  -5  -1    2.00    4.23
  -6  -5  -1    8.90    5.34
  -5  11  -1    3.79    4.94
   5 -11   1    5.18    6.36
   6   5   1   -2.67    3.42
  11  -6  -1    3.92    4.60
  -6  -5   2   91.77   11.26
  -6  -5   2   83.05   13.40
  -5  11   2   90.52   14.24
   5 -11  -2  102.13   15.56
  11  -6   2   75.47    8.08
  11  -6   2   97.39   14.04
  -6  -5   5   34.20    9.30
  -6  -5   5   49.35   11.57
  -5  11   5   63.87   12.85
   5 -11  -5   39.41   10.96
   6   5  -5   26.55    9.37
  11  -6   5   42.35    4.60
  11  -6   5   51.32    9.88
  -6  -5   8  171.74   18.33
  -5  11   8  191.30   18.06
   5 -11  -8  181.35   18.67
   6   5  -8  216.80   20.80
  11  -6   8  220.18   15.36
  -6  -5  11  161.76   18.10
  -6  -5  11  189.91   20.47
  -5  11  11  205.06   20.50
   5 -11 -11  229.86   21.45
   5 -11 -11  201.82   19.72
   6   5 -11  178.95   20.09
  -5  11  14  112.51   33.18
   5 -11 -14  118.57   19.28
   5 -11 -14  118.57   18.30
   6   5 -14   75.03   16.91
  -6  -5  17   36.43   12.79
  -6  -5  17   57.91   15.09
  -5  11  17   72.66   16.74
   5 -11 -17   49.25   13.67
   5 -11 -17   52.57   13.77
   6   5 -17   72.36   17.79
  11  -6  17   53.82    8.36
  -6  -5  20   55.58   16.10
  -6  -5  20   41.34   14.04
  -5  11  20   26.42   12.89
   5 -11 -20   26.32   11.30
   5 -11 -20   29.50   12.35
   6   5 -20   33.66   13.19
  11  -6  20   41.91    7.44
  -6  -5  23   -5.45    7.07
  -6  -5  23   34.10   14.28
  -5  11  23   26.55   14.14
   5 -11 -23   33.42   13.13
   5 -11 -23   26.28   11.94
   6   5 -23   17.49   12.25
  11  -6  23   28.42    7.21
  -6  -5  26   49.93   19.65
  -6  -5  26   72.66   20.91
  -5  11  26   90.18   22.12
   5 -11 -26   51.96   16.24
   5 -11 -26   71.41   16.74
   6   5 -26   65.66   19.99
  11  -6  26   60.21   13.46
  11  -6  26   70.56    9.88
  -6  -5  29   12.52   12.58
  -6  -5  29   -8.93   12.58
  -5  11  29   23.85   13.70
   5 -11 -29   -6.36    9.91
   5 -11 -29   -7.58    7.48
  11  -6  29  -16.81    7.51
  11  -6  29    5.41    4.63
   5 -11 -32   -4.94    9.40
  11  -6  32    2.33    8.93
  11  -6  32   10.01    5.04
 -11   5  32  -24.32   12.04
   5   6  32  -16.54   18.61
   6 -11  32   -2.94   14.99
   6 -11  32   11.33   11.23
  11  -5 -32   14.00   14.68
 -11   5  29    4.91   10.49
 -11   5  29   17.73   12.96
   5   6  29    4.74   12.21
   6 -11  29   15.12    9.91
  11  -5 -29   -8.59    9.30
 -11   5  26   54.87   18.06
   5   6  26   14.48   12.28
   6 -11  26   20.97   12.25
  11  -5 -26   36.47   16.20
 -11   5  23   32.14   13.94
   5   6  23   41.64   13.09
   6 -11  23   17.62   10.28
  11  -5 -23   25.40   13.26
 -11   5  20   68.43   17.62
 -11   5  20   50.34   15.59
  -5  -6 -20   50.10    4.60
   5   6  20   67.18   14.85
   6 -11  20   70.16   15.93
  11  -5 -20   35.35   14.38
  11  -5 -20   76.92   19.72
 -11   5  17    9.30    8.76
 -11   5  17   26.32   11.26
  -5  -6 -17   17.96    3.96
   5   6  17    6.49    6.90
   6 -11  17   26.52   10.11
  11  -5 -17   16.61   10.59
  11  -5 -17   19.32   10.89
 -11   5  14   14.55    8.76
  -5  -6 -14    8.93    4.03
  -5  -6 -14   16.98    4.43
   5   6  14   10.18    7.41
  11  -5 -14    4.97    7.78
  11  -5 -14   13.36    9.00
 -11   5  11  130.34   15.97
 -11   5  11  169.24   19.59
  -5  -6 -11  146.00   10.93
   5   6  11  177.02   16.03
   6 -11  11  162.75   16.78
  11  -5 -11  131.29   19.21
  11  -5 -11  183.89   20.53
 -11   5   8  211.19   18.06
 -11   5   8  237.67   21.48
  -5  -6  -8  214.81   13.84
   5   6   8  193.97   16.20
   6 -11   8  224.21   18.40
  11  -5  -8  213.15   18.98
  11  -5  -8  246.20   21.99
 -11   5   5   20.63    6.80
 -11   5   5   30.68    9.30
  -5  -6  -5   20.97    6.66
  -5  -6  -5   21.35    6.29
   5   6   5   16.91    7.14
   6 -11   5   22.87    8.56
  11  -5  -5   12.14    7.65
  11  -5  -5   44.58   11.70
 -11   5   2  395.62   16.61
 -11   5   2  455.66   25.51
  -6  11  -2  391.49   22.26
  -5  -6  -2  378.46   20.20
  -5  -6  -2  381.78   20.94
   5   6   2  379.92   21.68
   6 -11   2  404.88   23.68
  11  -5  -2  403.33   20.16
  11  -5  -2  404.48   29.57
 -11   5  -1 1452.12   41.81
  -6  11   1 1319.96   41.44
  -5  -6   1 1410.11   40.76
  -5  -6   1 1275.51   40.80
   5   6  -1 1390.08   42.22
   6 -11  -1 1298.41   42.49
  11  -5   1 1300.61   30.11
  11  -5   1 1388.70   41.10
  -6  11   4  261.01   20.03
  -5  -6   4  236.93   18.71
  -5  -6   4  225.02   19.05
   6 -11  -4  251.51   19.86
  11  -5   4  235.00    9.81
  11  -5   4  247.69   17.02
  -6  11   7  168.50   17.35
  -5  -6   7  194.00   18.33
  -5  -6   7  152.77   17.25
   6 -11  -7  179.32   18.37
  11  -5   7  173.16   13.29
  -6  11  10  231.86   21.18
  -5  -6  10  194.10   20.40
   5   6 -10  257.09   23.24
   6 -11 -10  188.69   19.45
   6 -11 -10  237.03   21.55
  11  -5  10  230.77   14.00
  -6  11  13  126.14   20.36
  -5  -6  13  122.46   20.16
   5   6 -13  110.18   19.55
   6 -11 -13  140.22   20.63
   6 -11 -13  106.05   17.83
  11  -5  13  112.21    9.54
  -6  11  16    5.51    7.61
  -5  -6  16   -4.26    5.11
  -5  -6  16   -1.59    5.55
   5   6 -16    1.45    7.04
   6 -11 -16    3.11    7.27
   6 -11 -16    2.88    6.93
  11  -5  16   -3.32    2.03
  -6  11  19   -2.71    7.65
  -5  -6  19   14.85    9.03
  -5  -6  19    3.75    8.39
   5   6 -19    8.59    9.78
   6 -11 -19    0.03    7.51
   6 -11 -19    3.82    7.98
  11  -5  19    7.21    3.35
  -6  11  22    6.09   11.37
  -5  -6  22    9.74   10.62
  -5  -6  22   12.21   10.86
   5   6 -22   11.77   11.67
   6 -11 -22    9.71   11.13
   6 -11 -22    5.31    7.85
  11  -5  22    3.28    5.45
  -5  -6  25    4.03   11.06
  -5  -6  25    9.17   10.49
   6 -11 -25   10.25   10.59
   6 -11 -25   -1.18    7.65
  11  -5  25   16.71    7.44
  -6  11  28   10.93   12.99
  -5  -6  28    1.73   10.18
  -5  -6  28   13.77   13.63
   6 -11 -28   16.03   12.21
   6 -11 -28   19.72   12.18
  11  -5  28   10.28   10.35
  11  -5  28   12.96    2.64
  -5  -6  31    5.58   13.90
   6 -11 -31   31.87   13.63
   6 -11 -31    6.43   11.03
  11  -5  31   10.89    9.13
   6 -11 -34    7.17   12.85
  11  -5  34    5.92   13.80
   4   7  33    2.98   12.25
   7 -11  33    1.35   14.31
   7 -11  33    7.61   11.23
  11  -4 -33   -0.10   14.95
 -11   4  30   16.58   12.55
   4   7  30   -6.63   12.01
   7 -11  30   14.38   10.39
  11  -4 -30    3.18   11.40
 -11   4  27  234.87   35.35
  -4  -7 -27  229.62   11.70
   4   7  27  244.17   26.62
   7 -11  27  277.56   27.20
  11  -4 -27  216.77   35.15
 -11   4  24   66.40   19.55
  -4  -7 -24   40.12    6.97
   4   7  24   57.51   15.46
   7 -11  24   61.63   15.90
  11  -4 -24   58.22   17.35
 -11   4  21   10.99   10.01
 -11   4  21   13.09    9.00
  -4  -7 -21    6.06    3.92
   4   7  21    8.76    8.19
   7 -11  21   14.41   10.01
  11  -4 -21    3.72    8.96
 -11   4  18  117.15   21.72
 -11   4  18   88.36   19.69
  -4  -7 -18  113.49   11.16
  -4  -7 -18   95.26    9.23
   4   7  18  101.55   17.66
   7 -11  18  104.97   18.91
  11  -4 -18   91.44   19.21
  11  -4 -18   97.76   20.94
 -11   4  15  127.19   21.35
 -11   4  15  144.55   22.97
  -4  -7 -15  113.22   11.30
  -4  -7 -15  163.25   11.74
   4   7  15  137.31   19.05
  11  -4 -15  114.61   19.82
  11  -4 -15  124.93   21.18
 -11   4  12   98.91   16.85
 -11   4  12  121.14   19.92
  -4  -7 -12   86.13   10.28
   4   7  12   89.44   14.82
   7 -11  12   87.24   14.34
  11  -4 -12   71.21   15.05
  11  -4 -12  101.28   19.21
 -11   4   9   15.39    7.34
 -11   4   9    5.65    6.12
  -4  -7  -9    6.66    5.07
   4   7   9    1.39    5.28
   7 -11   9   16.58    7.10
  11  -4  -9    9.20    7.04
  11  -4  -9    6.16    6.36
 -11   4   6   70.50   12.04
 -11   4   6   63.77   12.89
  -4  -7  -6   56.36   10.11
   4   7   6   60.82   11.43
   7 -11   6   79.02   13.29
  11  -4  -6   63.53   11.77
  11  -4  -6   55.92   12.25
 -11   4   3    8.59    4.94
 -11   4   3   -4.77    4.60
  -7  11  -3    6.87    5.34
  -4  -7  -3    5.82    5.28
   4   7   3    2.71    4.74
   7 -11   3   -0.14    5.07
  11  -4  -3    9.40    5.45
  11  -4  -3   12.01    6.46
 -11   4   0  376.87    8.80
 -11   4   0  377.42    8.76
 -11   4   0  422.37   23.51
  -7  11   0  365.41   21.45
  -4  -7   0  420.14   23.00
  -4  -7   0  365.07   22.29
   4   7   0  378.94   23.00
   7 -11   0  394.47   23.37
  11  -4   0  354.68   17.25
  11  -4   0  372.71   22.09
 -11   4  -3 1173.75   35.15
  -7  11   3 1171.12   39.58
  -4  -7   3 1202.14   40.36
  -4  -7   3 1086.48   40.09
   7 -11  -3 1165.13   41.07
  11  -4   3 1103.46   23.04
  11  -4   3 1256.09   36.47
  -7  11   6 3019.67   66.98
  -4  -7   6 3032.28   67.38
  -4  -7   6 2918.32   69.11
   7 -11  -6 3011.72   68.37
  11  -4   6 3248.04   53.01
  -7  11   9 1021.83   41.74
  -4  -7   9  987.06   41.41
  -4  -7   9 1030.39   43.87
   7 -11  -9 1002.48   41.91
   7 -11  -9 1146.62   45.46
  11  -4   9 1122.27   28.14
  -7  11  12  345.28   26.35
  -4  -7  12  415.00   30.14
   7 -11 -12  356.38   26.89
   7 -11 -12  370.41   27.40
  11  -4  12  380.33   14.68
  -7  11  15  390.51   29.87
  -4  -7  15  464.22   33.08
   7 -11 -15  409.25   30.14
   7 -11 -15  405.22   30.14
  11  -4  15  424.03   12.89
  11  -4  15  392.44   12.35
  -7  11  18  231.89   25.54
  -4  -7  18  208.07   23.78
  -4  -7  18  226.65   25.17
   7 -11 -18  241.16   24.86
   7 -11 -18  263.48   25.61
  11  -4  18  271.50    6.77
  11  -4  18  260.27    6.63
  -7  11  21  509.28   38.46
  -4  -7  21  449.06   35.89
  -4  -7  21  616.17   42.66
   7 -11 -21  479.07   36.06
   7 -11 -21  598.95   39.04
  11  -4  21  469.36   22.63
  -7  11  24   92.42   21.72
  -4  -7  24  104.26   21.89
  -4  -7  24   84.81   21.62
   7 -11 -24   99.28   20.16
  11  -4  24   77.06   13.90
  -7  11  27   18.03   15.12
  -4  -7  27    0.20   10.18
  -4  -7  27   29.63   15.66
   7 -11 -27   24.86   12.52
   7 -11 -27   42.79   15.39
  11  -4  27   49.63   12.75
  -4  -7  30  -24.22    9.07
   7 -11 -30   -0.64    9.57
   7 -11 -30   -6.46   10.05
  11  -4  30   16.51    8.96
   7 -11 -33   17.46   12.01
  11  -4  33   27.13   12.18
   8 -11  34  -27.20   14.04
   8 -11  34   12.21   13.73
  11  -3 -34    6.83   16.47
 -11   3  31   20.80   15.93
  -3  -8 -31    2.88    4.67
   3   8  31    4.53   13.56
   8 -11  31   -1.29   10.76
   8 -11  31   19.55   10.52
  11  -3 -31   25.68   16.30
 -11   3  28    4.30    8.73
 -11   3  28   -3.69   11.84
  -3  -8 -28   -3.21    3.72
   3   8  28    1.01    9.51
   8 -11  28    4.09    8.59
  11  -3 -28    8.29   11.47
 -11   3  25   37.48   16.07
  -3  -8 -25   20.87    6.29
   3   8  25   34.84   13.70
   8 -11  25   35.59   13.06
  11  -3 -25   20.91   14.41
 -11   3  22   56.22   16.14
 -11   3  22  101.35   21.79
  -3  -8 -22   57.61    9.34
   3   8  22   61.40   15.19
  11  -3 -22   62.82   18.47
 -11   3  19    3.62    8.76
 -11   3  19    5.68    8.02
  -3  -8 -19   -5.48    3.65
  -3  -8 -19    4.67    4.63
   8 -11  19    1.01    6.12
  11  -3 -19    1.29    8.36
 -11   3  16   -8.56    5.75
 -11   3  16   -2.30    6.73
  -3  -8 -16   -3.96    4.36
  -3  -8 -16    5.31    4.47
   3   8  16   -0.95    6.66
  11  -3 -16    3.99    7.41
  11  -3 -16    6.36    8.08
 -11   3  13   -3.45    5.92
 -11   3  13    4.03    8.73
  -3  -8 -13    3.65    5.31
   3   8  13   10.62    7.61
  11  -3 -13   11.70    9.07
  11  -3 -13   22.90   10.45
 -11   3  10  682.24   33.29
 -11   3  10  742.55   38.60
  -3  -8 -10  623.11   26.99
   3   8  10  728.92   33.05
   8 -11  10  706.80   30.51
  11  -3 -10  609.58   32.91
  11  -3 -10  737.38   38.67
 -11   3   7   48.61   10.62
 -11   3   7   61.70   13.73
  -3  -8  -7   53.31   10.89
   3   8   7   66.61   12.31
  11  -3  -7   60.08   12.45
  11  -3  -7   50.00   12.55
 -11   3   4   44.25    8.56
 -11   3   4   55.88   11.81
  -8  11  -4   44.86    8.86
  -3  -8  -4   45.02   10.22
   3   8   4   24.96    8.32
  11  -3  -4   44.31    9.61
  11  -3  -4   56.05   12.31
 -11   3   1  931.07   31.36
 -11   3   1  888.11   20.94
 -11   3   1  864.94   33.69
  -8  11  -1  863.08   31.05
  -3  -8  -1  757.71   38.23
   3   8   1  757.67   32.37
   8 -11   1  864.81   33.66
  11  -3  -1  753.85   26.49
  11  -3  -1  866.43   34.00
 -11   3  -2  749.32   28.86
  -8  11   2  737.34   30.44
  -3  -8   2  684.54   30.88
  -3  -8   2  676.86   31.66
   3   8  -2  723.30   32.41
   8 -11  -2  694.28   31.29
  11  -3   2  672.50   20.63
  11  -3   2  705.71   28.08
 -11   3  -5  243.19   15.59
  -8  11   5  229.12   18.94
  -3  -8   5  300.90   22.12
  -3  -8   5  222.96   20.16
   8 -11  -5  275.02   21.58
  11  -3   5  240.79    8.39
  11  -3   5  268.05    8.80
  11  -3   5  268.15   15.97
  -8  11   8   68.23   14.21
  -3  -8   8   49.90   12.38
  -3  -8   8   43.40   12.11
   8 -11  -8   40.25   11.98
   8 -11  -8   64.98   13.97
  11  -3   8   44.11    7.10
  -8  11  11  173.98   19.21
  -3  -8  11  115.22   18.88
   8 -11 -11  127.90   19.59
   8 -11 -11  148.64   18.47
  11  -3  11  145.22    8.56
  -8  11  14   29.50   11.98
  -3  -8  14   31.60   12.41
   8 -11 -14   36.97   12.48
   8 -11 -14   26.83   10.66
  -8  11  17   -9.88    6.56
  -3  -8  17    8.76    8.12
   8 -11 -17   18.98   10.72
   8 -11 -17   11.91    9.71
  11  -3  17   11.10    3.86
  -8  11  20   51.62   16.10
  -3  -8  20   54.67   15.56
   8 -11 -20   56.83   16.30
   8 -11 -20   35.45   14.04
  11  -3  20   44.75    8.63
  -8  11  23   22.09   13.36
  -3  -8  23   15.43   11.77
  -3  -8  23  -14.58    7.37
   8 -11 -23   -3.92    8.29
  11  -3  23   13.70    6.93
  -8  11  26   14.88   16.44
  -3  -8  26   -9.47    9.17
  -3  -8  26   13.33   11.43
   8 -11 -26    7.00    9.47
   8 -11 -26    0.78    9.78
  11  -3  26   27.40    9.27
  -8  11  29  -20.09    9.54
  -3  -8  29  -18.50    7.81
  -3  -8  29   -0.95   10.99
   8 -11 -29   -4.19   11.43
   8 -11 -29   -2.44    9.71
  11  -3  29    3.45    8.12
  -3  -8  32    9.67   14.68
   8 -11 -32   10.39   12.38
  11  -3  32   31.60   12.48
  -2  -9 -32    1.93    9.20
   2   9  32   16.17   16.71
   9 -11  32   11.60   12.92
   9 -11  32    9.64    9.17
  11  -2 -32   25.78   16.14
 -11   2  29   19.65   13.46
  -2  -9 -29   10.35   10.01
   2   9  29    3.04   11.77
   9 -11  29   20.80   10.18
  11  -2 -29   26.42   16.07
 -11   2  26    8.22   10.15
  -2  -9 -26    5.18    5.28
   2   9  26   13.36   10.01
   9 -11  26   -6.36    6.73
  11  -2 -26   -0.54    9.20
 -11   2  23  126.52   25.44
  -2  -9 -23  138.46   15.73
  -2  -9 -23  153.58   14.68
   2   9  23  141.70   24.69
   9 -11  23  136.29   23.61
  11  -2 -23  101.48   23.81
 -11   2  20  274.41   28.52
 -11   2  20  295.55   30.51
  -2  -9 -20  260.51   20.30
  -2  -9 -20  306.89   19.65
   2   9  20  276.51   25.71
   9 -11  20  241.53   22.97
  11  -2 -20  273.36   30.11
 -11   2  17  168.80   24.80
 -11   2  17  161.90   25.20
  -2  -9 -17  133.25   15.36
  -2  -9 -17  154.36   14.61
   2   9  17  156.89   22.26
  11  -2 -17  162.14   25.57
 -11   2  14  325.56   52.97
 -11   2  14  455.39   33.08
  -2  -9 -14  388.17   23.68
  -2  -9 -14  421.76   22.39
   2   9  14  379.65   26.62
  11  -2 -14  357.73   28.72
  11  -2 -14  393.82   31.66
 -11   2  11  671.62   34.10
 -11   2  11  828.14   42.12
  -2  -9 -11  728.75   31.36
   2   9  11  710.89   34.34
   9 -11  11  737.04   35.86
  11  -2 -11  693.06   36.33
  11  -2 -11  757.61   40.53
 -11   2   8  144.11   15.87
 -11   2   8  172.96   19.05
  -2  -9  -8  148.71   15.59
   2   9   8  139.27   15.32
   9 -11   8  147.69   14.31
  11  -2  -8  133.08   15.83
  11  -2  -8  166.20   18.84
 -11   2   5   10.79    5.95
 -11   2   5   15.26    7.24
  -2  -9  -5   22.60    8.12
   2   9   5   19.82    7.78
   9 -11   5   25.03    7.37
  11  -2  -5    9.10    5.62
  11  -2  -5   23.44    8.52
 -11   2   2  222.08   13.23
 -11   2   2  222.62   13.13
 -11   2   2  243.36   18.88
  -9  11  -2  229.49   15.66
  -2  -9  -2  233.04   18.64
   2   9   2  230.27   18.74
  11  -2  -2  216.46   15.83
  11  -2  -2  234.80   19.32
 -11   2  -1  119.99   12.96
  -9  11   1   99.76   11.77
  -2  -9   1  126.52   15.29
   2   9  -1  104.63   15.83
   9 -11  -1  128.21   14.44
  11  -2   1  123.00   10.62
  11  -2   1  123.23   13.19
 -11   2  -4  568.14   23.58
  -9  11   4  478.56   25.68
  -2  -9   4  565.33   30.01
  -2  -9   4  551.46   30.68
   9 -11  -4  529.07   28.58
  11  -2   4  480.52   15.76
  11  -2   4  552.41   23.17
  -9  11   7  657.88   32.41
  -2  -9   7  583.09   31.87
  -2  -9   7  597.97   33.66
   9 -11  -7  564.55   31.36
   9 -11  -7  659.27   35.42
  11  -2   7  566.65    9.51
  11  -2   7  608.15    9.84
  11  -2   7  638.94   21.65
  -9  11  10  132.30   19.32
  -2  -9  10  135.24   19.89
  -2  -9  10   95.83   17.29
   9 -11 -10  130.74   19.59
   9 -11 -10  140.82   20.57
  11  -2  10  123.74    7.81
   9 -11 -13    8.59    7.88
   9 -11 -13   -2.54    6.12
  -9  11  16    3.75    6.80
  -2  -9  16    8.93    8.49
   9 -11 -16    0.71    7.04
   9 -11 -16    4.70    7.65
  11  -2  16    2.33    4.43
  -9  11  19   53.41   15.87
  -2  -9  19   44.45   14.82
   9 -11 -19   53.99   16.07
   9 -11 -19   50.44   16.58
  11  -2  19   48.98    8.36
  -2  -9  22  186.66   28.82
   9 -11 -22  181.11   27.87
  11  -2  22  179.15   15.87
  -9  11  25   -1.73   12.62
  -2  -9  25  149.35   25.10
  -2  -9  25  129.73   25.17
   9 -11 -25  144.00   26.11
  11  -2  25  146.64   16.68
  -9  11  28   54.43   17.25
  -2  -9  28   34.44   15.53
  -2  -9  28   84.13   24.86
   9 -11 -28   40.90   16.51
   9 -11 -28   48.20   18.10
  11  -2  28   46.92   12.35
  -2  -9  31   25.84   17.02
   9 -11 -31    8.19   14.14
   9 -11 -31   44.65   19.01
  11  -2  31   41.34   13.70
   9 -11 -34   26.79   14.48
  11  -2  34   20.26   13.40
  -1 -10 -33  -11.47    6.70
  10 -11  33    3.52    8.56
  11  -1 -33   18.57   17.73
 -11   1  30    8.69   12.28
  -1 -10 -30    7.65    7.04
   1  10  30   35.45   14.31
  10 -11  30   10.15   11.37
  11  -1 -30   32.41   16.34
 -11   1  27    3.52    8.63
 -11   1  27    5.18   13.19
  -1 -10 -27   24.22    9.10
   1  10  27   16.20   12.62
  10 -11  27    5.28    9.00
  11  -1 -27   14.61   12.79
 -11   1  24   -6.49    8.29
  -1 -10 -24   13.70    8.32
  -1 -10 -24    2.50    5.78
   1  10  24  -10.18    7.68
  10 -11  24   12.72    9.10
  11  -1 -24   -1.01   10.15
 -11   1  21   20.87   11.57
 -11   1  21   15.66   11.60
  -1 -10 -21   11.10    8.15
  -1 -10 -21    9.81    6.90
   1  10  21    6.29    9.98
  10 -11  21   11.60    7.58
  11  -1 -21   14.85   11.77
 -11   1  18   11.10    9.34
 -11   1  18   -1.62    7.24
  -1 -10 -18   -5.11    5.24
   1  10  18   11.60    8.36
  11  -1 -18    0.27    7.17
 -11   1  15   53.45   14.78
 -11   1  15   67.25   17.59
  -1 -10 -15   60.04   12.82
  -1 -10 -15   85.82   13.67
   1  10  15   59.20   14.44
  11  -1 -15   84.54   18.44
 -11   1  12  141.67   20.23
  -1 -10 -12  116.64   17.15
   1  10  12  158.25   18.30
  11  -1 -12  170.09   20.91
 -11   1   9  233.78   20.23
 -11   1   9  258.38   23.71
  -1 -10  -9  221.91   19.72
   1  10   9  237.03   20.57
  10 -11   9  234.56   17.08
  11  -1  -9  206.76   20.16
  11  -1  -9  260.07   23.95
 -11   1   6   38.02    9.54
 -11   1   6   37.18   10.89
  -1 -10  -6   40.66   10.55
   1  10   6   34.77   10.18
  10 -11   6   34.71    8.39
  11  -1  -6   21.62    8.25
  11  -1  -6   41.74   10.96
 -11   1   3  436.48   20.09
 -11   1   3  497.94   21.41
 -11   1   3  524.67   28.45
 -10  11  -3  487.19   20.36
  -1 -10  -3  502.75   27.50
   1  10   3  468.68   27.20
  10 -11   3  502.07   24.73
  11  -1  -3  498.25   28.01
 -11   1   0    5.92    4.74
 -11   1   0   12.52    3.59
 -11   1   0    8.46    5.82
 -10  11   0    5.51    4.74
  -1 -10   0   15.09    7.65
   1  10   0    9.03    6.97
  10 -11   0    4.26    5.31
  11  -1   0   12.92    5.41
  11  -1   0   16.41    6.53
 -11   1  -3   19.15    6.63
 -10  11   3   17.08    6.87
  -1 -10   3    9.91    6.90
   1  10  -3   20.30    8.22
  10 -11  -3   12.58    7.85
  10 -11  -3   14.17    8.15
  11  -1   3   15.80    4.84
  11  -1   3   19.59    6.73
 -11   1  -6  162.85   12.35
 -10  11   6  149.01   15.80
  -1 -10   6  153.00   17.49
  -1 -10   6  146.17   20.43
  10 -11  -6  161.39   17.66
  10 -11  -6  180.84   19.86
  11  -1   6  158.18    9.03
  11  -1   6  149.01   10.39
  11  -1   6  159.16   12.01
 -10  11   9   54.09   13.06
  -1 -10   9   52.64   12.92
  -1 -10   9   42.12   12.14
  10 -11  -9   41.03   11.94
  10 -11  -9   41.30   12.85
  11  -1   9   44.45    4.33
  11  -1   9   29.90    5.21
 -10  11  12  233.14   22.60
  -1 -10  12  214.16   22.09
  -1 -10  12  195.79   29.73
  10 -11 -12  185.75   20.80
  10 -11 -12  177.70   21.51
  11  -1  12  185.31    8.02
 -10  11  15   81.90   17.76
  -1 -10  15   80.95   18.37
  10 -11 -15   90.02   18.74
  10 -11 -15   90.62   18.57
  11  -1  15   86.13    7.71
 -10  11  18    6.12    8.42
  -1 -10  18    7.04    6.97
  10 -11 -18    2.13    8.25
  10 -11 -18    5.04    8.63
  11  -1  18   16.17    5.48
  -1 -10  21   -0.88    9.30
  10 -11 -21    2.91   10.99
  10 -11 -21   13.87   11.16
  11  -1  21    9.95    5.99
  -1 -10  24   78.92   19.99
  10 -11 -24   42.76   15.59
  10 -11 -24   70.40   22.26
  11  -1  24   49.32   11.94
 -10  11  27   28.04   13.26
  -1 -10  27   29.09   13.67
  -1 -10  27   17.73   14.61
  10 -11 -27    6.63   10.35
  10 -11 -27   14.34   12.14
  11  -1  27    5.51    8.22
  -1 -10  30   36.40   16.58
  10 -11 -30   62.07   21.07
  10 -11 -30   19.72   16.00
  11  -1  30   19.32   10.76
  10 -11 -33   16.88   12.96
  11  -1  33   -0.64   11.84
   0 -11 -31  127.02   18.71
   0  11  31   60.21   22.39
  11 -11  31  108.72   21.11
  11 -11  31   84.23   18.23
  11   0 -31  103.41   29.02
 -11   0  28  125.97   27.20
   0 -11 -28   76.72   14.44
   0  11  28  119.07   27.70
  11 -11  28  104.43   21.41
  11   0 -28   88.02   24.86
 -11   0  25   65.83   21.01
   0 -11 -25   69.18   14.95
   0 -11 -25   62.85   13.33
   0  11  25   88.76   21.31
  11 -11  25  107.03   18.54
  11   0 -25   63.83   20.74
 -11   0  22   10.86    8.56
 -11   0  22    0.85    8.22
   0 -11 -22   15.70    9.64
   0 -11 -22    1.39    5.51
   0  11  22    3.65    8.90
  11 -11  22   -0.68    6.16
  11   0 -22   -6.83    8.22
 -11   0  19    7.48    9.54
 -11   0  19    1.35    7.71
   0 -11 -19    9.40    8.25
   0 -11 -19   15.59    8.15
   0  11  19   20.53   10.93
  11 -11  19   25.24    8.86
  11   0 -19    6.90    8.05
 -11   0  16  134.43   22.73
 -11   0  16  154.90   25.57
   0 -11 -16  134.03   19.76
   0 -11 -16  151.28   16.78
   0  11  16  141.10   22.16
  11   0 -16  113.22   23.17
 -11   0  13  619.99   42.05
 -11   0  13  733.82   42.32
   0 -11 -13  611.91   32.54
   0  11  13  735.99   38.50
  11   0 -13  665.22   40.36
 -11   0  10 1316.34   47.46
 -11   0  10 1317.93   52.84
   0 -11 -10 1264.48   45.46
   0  11  10 1231.70   47.39
  11 -11  10 1302.13   37.41
  11   0 -10 1283.36   52.70
 -11   0   7  224.82   18.50
 -11   0   7  244.13   21.99
   0 -11  -7  237.71   20.43
   0  11   7  209.33   19.59
  11 -11   7  227.22   16.44
  11   0  -7  235.20   22.06
 -11   0   4 1028.63   33.52
 -11   0   4 1079.14   34.30
 -11   0   4 1091.08   42.25
   0 -11  -4 1031.58   40.46
   0  11   4 1041.22   41.61
  11 -11   4 1113.13   35.55
  11   0  -4 1100.11   42.66
 -11   0   1  803.04   23.88
 -11   0   1  873.77   24.86
 -11   0   1  861.86   34.98
 -11  11  -1  867.21   28.04
   0 -11  -1  854.22   37.08
   0  11   1  879.42   37.79
  11 -11   1  882.70   40.83
  11   0  -1  927.83   36.36
 -11   0  -2  134.50   13.63
 -11  11   2  116.33   12.92
   0 -11   2  118.77   17.69
   0  11  -2  126.28   15.46
  11 -11  -2  114.88   13.94
  11 -11  -2  142.55   20.20
  11   0   2  129.22   13.40
 -11   0  -5  124.52   11.91
 -11  11   5  137.92   15.22
   0 -11   5  122.19   18.37
  11 -11  -5  139.71   16.51
  11 -11  -5  131.12   20.74
  11   0   5  126.82   10.22
  11   0   5  144.07   12.45
 -11   0  -8   37.04    6.53
 -11  11   8   24.22    9.13
   0 -11   8   22.66    9.51
   0 -11   8   44.75   12.69
  11 -11  -8   31.22   10.52
  11 -11  -8    9.88    8.25
  11   0   8   30.65    5.55
  11   0   8   27.67    5.68
 -11  11  11  336.04   26.11
   0 -11  11  354.79   27.74
   0 -11  11  357.29   29.60
  11 -11 -11  336.35   27.20
  11 -11 -11  404.92   30.88
 -11  11  14  180.88   21.24
   0 -11  14  184.16   21.82
   0 -11  14  194.71   22.39
  11 -11 -14  189.16   22.46
  11 -11 -14  193.12   23.37
  11   0  14  180.27   11.20
 -11  11  17   -4.09    7.37
   0 -11  17   11.37    9.57
  11 -11 -17    9.67    9.03
  11 -11 -17   14.48   10.69
  11   0  17    8.66    4.94
 -11  11  20   68.64   18.64
   0 -11  20   56.80   16.91
  11 -11 -20   67.28   22.29
  11 -11 -20   57.88   17.79
  11   0  20   68.53   11.06
   0 -11  23  241.16   29.67
  11 -11 -23  192.62   29.53
  11 -11 -23  233.01   28.89
  11   0  23  217.07   18.84
   0 -11  26    9.74   11.06
  11 -11 -26  -11.98    8.08
  11 -11 -26    9.74   11.06
  11   0  26   10.59    7.71
   0 -11  29   11.57   11.23
   0 -11  29    6.29   12.62
  11 -11 -29    0.44   11.40
  11 -11 -29   29.43   15.26
  11   0  29  -10.15    7.31
  11 -11 -32    5.21   14.88
  11   0  32   26.42   14.14
   1 -12  31  117.08   26.45
  11   1  31   68.16   16.10
  12 -11 -31   43.40   19.99
  12 -11 -31   82.81   22.19
   1 -12  28   47.73   16.81
   1 -12  28   57.03   17.93
  11   1  28   44.96   12.04
  12 -11 -28   17.76   15.59
  12 -11 -28   37.28   16.71
   1 -12  25   43.00   15.59
  11   1  25   22.94    9.84
  12 -11 -25   15.97   12.11
  12 -11 -25   12.75   12.21
 -12  11  22   59.71   18.30
   1 -12  22   54.19   17.35
  11   1  22   49.05   11.43
  12 -11 -22   42.89   15.53
  12 -11 -22   59.77   18.00
 -12  11  19  177.70   27.50
   1 -12  19  183.48   28.92
  11   1  19  134.16   13.73
  12 -11 -19  154.69   27.27
 -12  11  16  229.79   24.93
   1 -12  16  212.64   24.39
   1 -12  16  222.79   25.37
  11   1  16  177.97   13.53
  12 -11 -16  165.18   25.51
  12 -11 -16  185.75   27.81
 -12  11  13    5.99    8.12
   1 -12  13    7.58    8.63
   1 -12  13    9.81    7.78
  11   1  13   11.37    4.67
  12 -11 -13   -3.15    5.72
  12 -11 -13   13.23    9.03
 -12  11  10   10.69    8.02
 -11  -1 -10   21.38    4.19
   1 -12  10   11.54    8.56
  11   1  10   21.41    5.38
  12 -11 -10   20.47    9.13
  12 -11 -10   10.01    9.27
 -12  11   7  117.01   17.59
 -11  -1  -7  108.28   10.32
   1 -12   7  106.83   18.23
  11   1   7  102.23    9.98
  11   1   7   96.88    9.67
  12 -11  -7   84.03   15.73
  12 -11  -7   98.37   18.50
 -12  11   4   46.21   10.66
 -11  -1  -4   36.23    8.63
  -1  12  -4   58.01   13.16
   1 -12   4   32.54   11.06
  11   1   4   42.42    8.36
  11   1   4   25.88    7.27
  12 -11  -4   35.35   10.59
  12 -11  -4   46.21   13.13
 -12  11   1  174.11   14.34
 -11  -1  -1  199.96   10.25
 -11  -1  -1  218.39   17.93
  -1  12  -1  187.64   18.81
   1 -12   1  181.86   19.28
  11   1   1  208.75   18.03
  12 -11  -1  176.92   17.25
  12 -11  -1  200.33   20.91
 -12  11  -2    9.74    4.50
 -11  -1   2   10.72    5.78
 -11  -1   2   22.06    8.73
  -1  12   2   17.29    8.32
   1 -12  -2   30.88   10.39
  11   1  -2   21.14    8.12
  12 -11   2   16.78    8.39
 -11  -1   5   97.12   14.17
 -11  -1   5  110.82   17.62
 -11  -1   5  103.75   17.05
  -1  12   5  126.92   19.08
   1 -12  -5  110.85   17.79
  11   1  -5  107.94   17.76
  12 -11   5  103.41   11.74
 -11  -1   8  120.39   17.39
 -11  -1   8  146.51   21.58
  -1  12   8  117.96   18.57
   1 -12  -8  128.99   19.05
  11   1  -8  125.09   20.84
  12 -11   8  115.42   11.91
 -11  -1  11  306.78   25.10
 -11  -1  11  350.66   30.01
  -1  12  11  293.66   25.68
   1 -12 -11  287.60   23.81
  11   1 -11  326.61   28.55
  12 -11  11  294.84   17.89
 -11  -1  14  262.10   24.56
 -11  -1  14  191.19   23.61
  -1  12  14  227.63   23.51
   1 -12 -14  203.54   21.31
   1 -12 -14  261.05   22.22
  11   1 -14  234.70   25.68
 -11  -1  17   46.34   13.80
 -11  -1  17   26.18   11.94
  -1  12  17   23.95   11.54
   1 -12 -17   61.46   14.11
   1 -12 -17   35.25   11.16
  11   1 -17   53.75   16.61
 -11  -1  20    9.00   10.45
 -11  -1  20   22.39   12.65
  -1  12  20    8.32    9.54
   1 -12 -20   -6.80    6.12
   1 -12 -20   12.01    8.36
  11   1 -20   -6.90    6.49
  12 -11  20    7.17    6.80
 -11  -1  23   40.97   15.36
  -1  12  23   10.99   10.69
   1 -12 -23   39.85   13.23
   1 -12 -23   27.87   10.35
  11   1 -23   28.14   14.78
  12 -11  23   22.22    8.76
 -11  -1  26    2.77   10.76
 -11  -1  26   25.00   13.36
  -1  12  26   27.30   15.19
   1 -12 -26    4.13    9.44
   1 -12 -26   23.71    9.64
  11   1 -26    9.44   14.92
  12 -11  26   14.68    7.98
 -11  -1  29   -3.65   13.84
  -1  12  29   -8.69   10.99
   1 -12 -29    1.25    9.67
   1 -12 -29   -8.59    7.10
  11   1 -29    8.36   12.18
  12 -11  29    0.27    6.77
   1 -12 -32    6.19    9.00
  11   1 -32    1.22   12.25
  12 -11  32   -2.77   11.03
  12 -11  32   -4.40    8.83
   2 -12  32   -3.32   13.09
  10   2  32   29.33   14.11
  12 -10 -32   28.65   16.47
 -12  10  29    0.54   12.52
   2 -12  29   18.37   12.55
   2 -12  29   -3.38   14.07
  10   2  29   35.93   11.81
  12 -10 -29    1.73   11.70
  12 -10 -29    0.58   11.57
 -12  10  26   20.77   15.26
 -12  10  26   11.98   12.11
   2 -12  26   -0.41    8.69
  12 -10 -26   22.63   12.75
  12 -10 -26   17.73   13.26
 -12  10  23    9.98   10.08
   2 -12  23    7.24    8.86
  10   2  23   11.47    6.80
  12 -10 -23    5.92    9.23
  12 -10 -23   -0.51    8.29
 -12  10  20   85.41   19.35
 -12  10  20   68.57   18.20
   2 -12  20   76.82   19.72
  10   2  20   82.30   13.80
  12 -10 -20   83.55   19.65
  12 -10 -20   68.81   18.17
 -12  10  17    5.51    8.19
 -12  10  17    2.03    7.37
   2 -12  17    7.27    8.12
  10   2  17    7.95    5.31
  12 -10 -17    4.26    8.56
  12 -10 -17   -5.78    6.33
 -12  10  14    8.49    8.02
 -12  10  14   18.17   10.08
   2 -12  14   12.52    8.63
   2 -12  14   20.70    9.57
  10   2  14   11.57    5.62
  12 -10 -14   16.37    9.88
  12 -10 -14    4.67    8.59
 -12  10  11  107.78   18.10
   2 -12  11  151.21   18.57
   2 -12  11  126.25   21.07
  10   2  11  124.28   11.06
  12 -10 -11  119.34   20.09
  12 -10 -11  109.33   20.30
 -12  10   8   16.68    8.15
 -10  -2  -8   27.16    5.78
   2 -12   8   26.99   10.62
  10   2   8   24.46    6.49
  12 -10  -8   13.53    8.12
  12 -10  -8   19.99   10.45
 -12  10   5   -4.50    3.72
 -10  -2  -5   -0.41    3.96
   2 -12   5   10.39    7.51
  10   2   5    3.32    3.92
  10   2   5    4.74    4.33
  12 -10  -5    5.48    6.43
  12 -10  -5    8.15    7.75
 -12  10   2   67.79   10.93
 -10  -2  -2   71.14    6.77
 -10  -2  -2   89.41   13.43
  -2  12  -2   78.65   14.88
   2 -12   2   67.18   14.17
  10   2   2   66.54   10.96
  10   2   2   87.82   13.33
  12 -10  -2   86.87   14.04
  12 -10  -2   84.91   16.64
 -12  10  -1  116.30    9.61
 -10  -2   1  114.81   11.43
 -10  -2   1  119.58   11.33
 -10  -2   1  123.57   14.41
  -2  12   1  141.91   16.24
   2 -12  -1  130.20   18.61
  10   2  -1  137.21   15.02
  12 -10   1  121.34   13.13
  12 -10   1  163.02   18.30
 -10  -2   4  143.50   14.04
 -10  -2   4  132.30   13.80
 -10  -2   4  170.93   17.66
  -2  12   4  180.23   18.57
   2 -12  -4  139.88   16.85
  10   2  -4  133.04   16.20
  12 -10   4  155.20   13.06
 -10  -2   7    1.59    5.11
 -10  -2   7    5.89    6.39
  -2  12   7   -1.22    5.45
   2 -12  -7    3.75    6.16
  10   2  -7    3.45    5.72
  12 -10   7    3.48    3.69
 -10  -2  10  101.65   17.49
 -10  -2  10  117.28   20.26
  -2  12  10  105.98   18.54
   2 -12 -10   99.18   16.78
  10   2 -10  108.99   20.40
  12 -10  10  110.52   10.22
 -10  -2  13  112.65   22.33
 -10  -2  13  144.24   22.77
  -2  12  13  160.95   19.55
   2 -12 -13  159.40   18.84
   2 -12 -13  175.02   18.81
  10   2 -13  115.66   20.47
 -10  -2  16   -5.48    5.55
 -10  -2  16   -1.39    6.70
  -2  12  16   -0.54    6.49
   2 -12 -16  -10.25    5.62
   2 -12 -16    2.20    6.02
  10   2 -16    2.60    7.34
 -10  -2  19   35.65   12.85
 -10  -2  19    9.07   10.93
  -2  12  19   24.12   11.54
   2 -12 -19   38.06   12.65
   2 -12 -19   37.28   11.98
  10   2 -19   22.70   11.77
 -10  -2  22    3.86    8.32
  -2  12  22    6.63   11.40
   2 -12 -22   -0.54    7.75
   2 -12 -22   -6.43    5.89
  10   2 -22   -5.14    9.07
  12 -10  22   -0.88    4.40
 -10  -2  25   15.15   13.56
  -2  12  25   24.63   14.44
   2 -12 -25    2.47    8.36
   2 -12 -25   12.82    8.93
  10   2 -25    9.00   11.30
  12 -10  25    4.36    6.87
 -10  -2  28   16.27   13.26
 -10  -2  28   12.28   13.53
  -2  12  28   23.10   14.41
   2 -12 -28    3.08    9.98
   2 -12 -28   21.28   11.26
  10   2 -28   10.22   13.97
  12 -10  28   20.91    8.39
   2 -12 -31   10.22    9.03
  10   2 -31   -7.14   14.21
  12 -10  31  -19.72    9.95
  12 -10  31   -3.48    6.93
   3 -12  33   26.25   15.09
   9   3  33   -5.48   11.26
  12  -9 -33   11.98   16.37
 -12   9  30   -7.10   11.84
   3 -12  30   -4.36    9.71
   3 -12  30  -11.91   12.31
   9   3  30    5.62   10.01
  12  -9 -30   -0.41   13.16
 -12   9  27    8.52   10.35
 -12   9  27   41.81   15.63
   3 -12  27   -7.65    8.76
   9   3  27   21.45   10.15
  12  -9 -27    3.75   12.18
  12  -9 -27   19.42   12.52
 -12   9  24   26.18   14.00
   3 -12  24    1.29    8.59
   9   3  24   19.65    9.71
  12  -9 -24   14.24   11.33
  12  -9 -24   32.81   15.39
 -12   9  21   87.55   21.51
 -12   9  21   95.56   21.55
   3 -12  21  106.93   22.56
   9   3  21   60.92   13.13
  12  -9 -21   78.28   19.35
  12  -9 -21   99.42   25.17
 -12   9  18   41.13   14.88
 -12   9  18   39.95   14.00
   3 -12  18   15.56    9.81
   9   3  18   12.08    7.21
  12  -9 -18   29.84   13.26
  12  -9 -18   37.41   13.87
 -12   9  15   70.63   16.00
 -12   9  15   80.61   17.86
   3 -12  15   71.75   16.34
   3 -12  15   65.02   16.54
   9   3  15   72.66   11.64
  12  -9 -15   54.67   14.99
  12  -9 -15   81.42   18.67
 -12   9  12   55.31   14.31
 -12   9  12   46.95   16.44
   3 -12  12   45.30   12.21
   9   3  12   26.72    7.61
  12  -9 -12   45.26   13.02
  12  -9 -12   64.41   15.66
 -12   9   9 1132.11   42.96
 -12   9   9 1167.60   49.42
  -9  -3  -9 1202.24   26.32
   3 -12   9 1183.33   46.48
   9   3   9 1185.26   32.91
  12  -9  -9 1077.62   44.35
  12  -9  -9 1264.18   51.42
 -12   9   6  879.72   34.30
  -9  -3  -6  871.84   27.06
   3 -12   6  878.81   39.07
   9   3   6  883.14   29.06
  12  -9  -6  773.98   35.15
  12  -9  -6  979.38   43.50
 -12   9   3 2010.25   45.19
  -9  -3  -3 1806.37   31.09
  -9  -3  -3 2031.76   32.31
  -9  -3  -3 2105.20   47.49
  -3  12  -3 2031.25   56.22
   3 -12   3 2162.71   59.30
   9   3   3 2084.06   46.55
   9   3   3 2097.79   47.63
  12  -9  -3 1943.91   50.64
  12  -9  -3 2249.78   62.45
 -12   9   0   83.39    8.39
  -9  -3   0   94.62    9.98
  -9  -3   0   98.44   10.32
  -9  -3   0  105.51   12.75
  -3  12   0  109.87   17.25
   3 -12   0  109.03   16.68
   9   3   0   94.28   14.04
  12  -9   0  105.14   12.11
  12  -9   0  115.35   17.39
  -9  -3   3   34.23    8.86
  -9  -3   3   42.83    8.93
  -9  -3   3   43.54   10.55
  -3  12   3   40.90   10.35
   3 -12  -3   46.24   11.50
   9   3  -3   37.18    9.88
  12  -9   3   30.07    7.31
  12  -9   3   30.92    9.67
  -9  -3   6  266.80   19.96
  -9  -3   6  276.07   20.50
  -9  -3   6  268.56   22.56
  -3  12   6  262.20   21.89
   3 -12  -6  279.28   22.87
   9   3  -6  270.72   22.90
  12  -9   6  239.74   13.87
  -9  -3   9   84.10   15.22
  -9  -3   9   77.13   15.83
  -3  12   9   81.09   15.87
   3 -12  -9   68.97   14.44
   9   3  -9   82.95   16.20
  12  -9   9   76.96    7.98
  -9  -3  12   32.85   11.57
  -9  -3  12   25.98   13.46
  -3  12  12   14.14   10.25
   3 -12 -12   32.98   11.16
   9   3 -12   33.15   12.89
  -9  -3  15   65.63   15.53
  -9  -3  15   80.14   18.13
  -3  12  15   84.70   17.79
   3 -12 -15   60.48   14.51
   3 -12 -15   77.84   15.73
   9   3 -15   86.19   19.18
  -9  -3  18   15.59    9.61
  -9  -3  18   12.69   10.66
  -3  12  18   17.52   10.01
   3 -12 -18    4.47    8.05
   3 -12 -18    4.94    8.46
   9   3 -18    9.88    9.27
  -9  -3  21    3.89    8.76
  -3  12  21   21.18   13.13
   3 -12 -21   15.87   10.39
   3 -12 -21    7.85    7.95
   9   3 -21   21.24   12.31
  12  -9  21   16.58    7.41
  -9  -3  24   23.04   14.11
  -3  12  24    6.39   12.89
   3 -12 -24   23.81   11.40
   3 -12 -24   18.27   10.28
   9   3 -24    8.76   10.69
  12  -9  24   20.80    7.85
  -9  -3  27   32.91   13.36
  -9  -3  27   46.82   18.94
  -3  12  27   49.59   17.49
   3 -12 -27   26.93   12.18
   3 -12 -27   48.91   14.00
   9   3 -27   50.34   18.54
  12  -9  27   69.21   12.25
   3 -12 -30   34.44   15.02
   9   3 -30   40.63   18.94
  12  -9  30   33.76   13.36
  12  -9  30   44.72   10.49
   3 -12 -33  -11.26    9.95
   9   3 -33    7.95   13.80
  12  -9  33   -0.07   13.36
  12  -9  33   14.92    7.68
   4 -12  34  -13.73   12.58
   8   4  34   41.07   15.83
  12  -8 -34   14.04   16.34
 -12   8  31    3.99   13.23
   4 -12  31    3.01   12.21
   8   4  31   15.29   11.20
  12  -8 -31    5.72   12.55
 -12   8  28  112.58   29.02
   4 -12  28   65.52   19.52
   8   4  28  105.27   20.50
  12  -8 -28  111.12   24.42
 -12   8  25   22.73   13.70
   4 -12  25   -6.49    8.93
   8   4  25   22.29   10.86
  12  -8 -25   16.30   13.33
  12  -8 -25   27.30   14.88
 -12   8  22   31.73   14.34
 -12   8  22   26.42   13.43
   4 -12  22   30.28   13.13
   8   4  22   27.57   10.39
  12  -8 -22    7.21    9.51
  12  -8 -22   17.18   12.48
 -12   8  19   21.68   11.43
 -12   8  19   18.94   12.14
   4 -12  19    7.17    8.49
   8   4  19   10.39    7.21
  12  -8 -19    5.68    9.13
  12  -8 -19    4.53    9.10
 -12   8  16  181.32   21.48
 -12   8  16  229.18   25.30
   4 -12  16  220.29   23.58
   8   4  16  200.56   17.05
  12  -8 -16  179.32   22.26
  12  -8 -16  192.41   23.95
 -12   8  13   11.64    8.12
 -12   8  13    6.73    7.71
   4 -12  13    3.86    7.00
   8   4  13    3.69    5.18
  12  -8 -13    8.69    7.31
  12  -8 -13    6.33    8.22
 -12   8  10    9.47    7.65
 -12   8  10   22.19    9.71
   4 -12  10   12.38    7.81
   8   4  10   16.37    6.49
  12  -8 -10   11.06    7.68
  12  -8 -10   13.16    9.07
 -12   8   7   66.37   12.79
 -12   8   7   49.76   12.35
  -8  -4  -7   43.67    7.58
   4 -12   7   68.57   13.73
   8   4   7   46.07    9.44
  12  -8  -7   49.49   12.14
  12  -8  -7   44.35   12.08
 -12   8   4  584.68   25.44
  -8  -4  -4  538.13   18.23
  -8  -4  -4  588.60   19.21
  -8  -4  -4  601.08   24.86
  -4  12  -4  566.11   29.29
   4 -12   4  606.70   31.56
   8   4   4  563.43   25.07
  12  -8  -4  526.60   27.06
  12  -8  -4  647.94   34.10
 -12   8   1  595.60   20.43
  -8  -4  -1  524.23   21.79
  -8  -4  -1  579.06   23.00
  -8  -4  -1  588.09   27.20
  -4  12  -1  586.37   30.04
   4 -12   1  631.36   32.03
   8   4   1  585.96   26.86
   8   4   1  599.53   27.43
  12  -8  -1  620.16   26.42
  12  -8  -1  671.34   32.91
  -8  -4   2  172.22   14.99
  -8  -4   2  190.01   15.76
  -8  -4   2  159.09   15.90
  -4  12   2  193.87   18.20
   4 -12  -2  181.72   18.20
   8   4  -2  176.61   17.08
  12  -8   2  182.84   13.40
  12  -8   2  187.13   17.66
  -8  -4   5   54.70   11.50
  -8  -4   5   78.51   12.99
  -8  -4   5   73.88   14.21
  -4  12   5   63.53   13.60
   4 -12  -5   71.07   14.14
   8   4  -5   65.08   13.77
  12  -8   5   81.19    8.32
  12  -8   5   82.34   13.56
  -8  -4   8   11.30    6.87
  -8  -4   8   23.34    9.67
  -4  12   8   13.73    8.46
   4 -12  -8   13.40    8.36
   8   4  -8   12.92    8.66
  12  -8   8   11.81    3.75
  -8  -4  11   36.16   11.13
  -8  -4  11   54.46   13.60
  -4  12  11   75.67   16.07
   4 -12 -11   48.24   12.69
   8   4 -11   51.15   14.14
  -8  -4  14    3.08    7.27
  -8  -4  14    4.47    8.15
  -4  12  14   12.85    9.27
   4 -12 -14    8.66    8.15
   4 -12 -14   10.89    8.39
   8   4 -14    4.13    7.14
  -8  -4  17    0.64    6.66
  -8  -4  17    9.23    9.00
  -4  12  17   -2.71    6.80
   4 -12 -17   -1.18    6.12
   4 -12 -17    2.23    6.97
   8   4 -17   -9.10    6.22
  -8  -4  20  100.57   20.03
  -8  -4  20   89.03   20.26
  -4  12  20   92.96   20.47
   4 -12 -20   67.32   16.47
   4 -12 -20   67.11   15.63
   8   4 -20   53.08   17.15
  12  -8  20   85.08   12.96
  -8  -4  23   24.25   13.50
  -4  12  23   24.32   12.62
   4 -12 -23    8.46    9.51
   4 -12 -23   21.79   11.64
   8   4 -23   -1.45    8.19
  12  -8  23    7.54    5.58
  -8  -4  26   54.67   18.98
  -4  12  26   31.97   16.44
   4 -12 -26   51.99   15.76
   4 -12 -26   37.48   12.14
   8   4 -26   35.35   16.27
  12  -8  26   19.55    7.07
  -8  -4  29   -5.48   12.38
  -4  12  29   16.20   12.65
   4 -12 -29   24.05   13.84
   4 -12 -29   19.62   12.28
   8   4 -29   -5.28   11.91
  12  -8  29   23.98   11.64
  12  -8  29   12.58    6.43
   4 -12 -32   -7.34   10.18
   8   4 -32   -8.15   13.70
  12  -8  32    8.36   10.42
  12  -8  32    4.23    6.26
   5 -12  32   21.31   16.30
   7   5  32   -3.89   12.35
  12  -7 -32   -8.83   11.91
 -12   7  29   18.30   14.92
   5 -12  29    0.27   10.01
   7   5  29   -4.77   10.66
  12  -7 -29    0.64   11.47
 -12   7  26  189.30   31.46
   5 -12  26  163.66   28.25
   7   5  26  154.39   23.85
  12  -7 -26  137.95   26.39
  12  -7 -26  141.74   27.16
 -12   7  23  145.15   26.39
   5 -12  23  131.62   23.41
  12  -7 -23   66.78   18.64
  12  -7 -23   97.36   22.60
 -12   7  20  103.21   20.43
 -12   7  20  104.60   21.24
   5 -12  20  112.04   21.82
   7   5  20   76.89   14.92
  12  -7 -20   85.14   20.09
 -12   7  17  304.38   27.67
 -12   7  17  294.71   28.79
   5 -12  17  278.47   26.59
   7   5  17  270.96   21.18
  12  -7 -17  235.75   25.64
  12  -7 -17  339.87   31.63
 -12   7  14  250.46   29.73
 -12   7  14  221.13   24.53
   5 -12  14  267.54   23.95
   7   5  14  209.46   17.73
  12  -7 -14  194.51   22.06
  12  -7 -14  237.64   25.34
 -12   7  11    0.58    5.45
 -12   7  11    1.89    6.80
   5 -12  11    0.61    5.04
   7   5  11   -8.08    3.25
  12  -7 -11   -2.50    4.84
  12  -7 -11   -6.87    4.23
 -12   7   8   67.82   13.06
 -12   7   8   98.30   18.13
  -7  -5  -8   69.65    6.46
  -7  -5  -8   86.63    8.96
   5 -12   8   89.24   15.56
   7   5   8  106.32   14.72
  12  -7  -8   74.79   14.04
  12  -7  -8   80.07   16.81
 -12   7   5  417.70   22.26
 -12   7   5  399.30   26.89
  -7  -5  -5  397.98   17.35
  -7  -5  -5  406.30   20.16
   5 -12   5  441.49   26.79
   7   5   5  428.06   22.60
  12  -7  -5  430.90   24.76
  12  -7  -5  479.95   29.80
 -12   7   2 1524.95   33.62
 -12   7   2 1599.75   49.79
  -7  -5  -2 1461.93   36.74
  -7  -5  -2 1568.46   42.79
  -5  12  -2 1502.59   46.38
   5 -12   2 1627.45   49.76
   7   5   2 1591.66   43.67
  12  -7  -2 1397.90   39.34
  12  -7  -2 1713.75   51.72
  -7  -5   1  675.78   28.11
  -7  -5   1  594.83   28.72
  -5  12   1  672.09   31.76
   5 -12  -1  689.51   33.08
   7   5  -1  630.35   29.16
  12  -7   1  649.15   23.75
  12  -7   1  751.65   32.91
  -7  -5   4   11.98    6.97
  -7  -5   4   -0.54    4.36
  -5  12   4    1.79    5.31
   5 -12  -4   11.37    7.51
   7   5  -4    3.96    5.62
  12  -7   4    5.82    3.65
  12  -7   4    0.71    4.77
  -7  -5   7  172.01   18.27
  -7  -5   7  167.11   18.54
  -5  12   7  170.19   18.20
   5 -12  -7  166.70   18.57
   7   5  -7  144.04   18.00
  12  -7   7  158.99    7.81
  12  -7   7  156.93   14.55
  -7  -5  10    8.02    6.26
  -7  -5  10    9.91    7.51
  -5  12  10   11.30    8.56
   5 -12 -10    1.39    6.53
   7   5 -10    5.65    7.10
  12  -7  10    2.91    3.72
  -7  -5  13  235.31   28.69
  -7  -5  13  284.93   26.25
  -5  12  13  291.97   27.10
   5 -12 -13  230.77   22.83
   5 -12 -13  240.35   22.50
   7   5 -13  244.91   25.17
  -7  -5  16  149.01   23.41
  -7  -5  16  198.37   29.09
  -5  12  16  134.90   22.26
   5 -12 -16  160.55   23.78
   5 -12 -16  159.57   22.77
   7   5 -16  160.72   25.40
  -7  -5  19   72.53   18.13
  -7  -5  19  108.42   22.39
  -5  12  19   74.76   17.89
   5 -12 -19   93.33   19.15
   5 -12 -19   87.17   17.96
   7   5 -19   94.24   21.72
  12  -7  19   98.34   10.82
  -7  -5  22   21.65   11.74
  -5  12  22   30.28   13.50
   5 -12 -22   35.59   13.26
   5 -12 -22   20.40   11.33
   7   5 -22   34.30   15.56
  12  -7  22   16.71    5.89
  -7  -5  25  170.22   29.43
  -5  12  25  137.27   25.00
   5 -12 -25  149.72   25.64
   5 -12 -25  198.30   23.75
   7   5 -25  173.20   30.72
  12  -7  25  150.60   16.68
  12  -7  25  161.97   13.06
  -7  -5  28   44.15   15.97
  -7  -5  28   88.63   23.51
  -5  12  28   53.52   17.42
   5 -12 -28   98.13   20.30
   5 -12 -28   74.59   18.20
   7   5 -28   91.27   25.34
  12  -7  28   91.37   10.39
   5 -12 -31  -14.72   10.15
  12  -7  31   24.25   11.30
  12  -7  31    2.84    4.53
   5 -12 -34    0.98   12.62
  12  -7  34   28.55   13.13
   6 -12  33   -3.65   13.29
   6   6  33   41.17   17.96
  12  -6 -33   20.33   15.19
 -12   6  30  -11.74   10.89
   6 -12  30  -19.99    8.83
  12  -6 -30    5.21   11.37
 -12   6  27    3.72    8.29
 -12   6  27    5.72   12.01
   6 -12  27    4.26    9.67
   6   6  27   11.57    8.93
  12  -6 -27   -7.88   10.42
 -12   6  24   31.32   14.14
   6 -12  24   39.98   13.19
   6   6  24   32.75   12.04
  12  -6 -24   23.48   12.75
  12  -6 -24   21.62   12.21
 -12   6  21   30.38   13.77
 -12   6  21   30.11   13.19
   6 -12  21   31.56   12.41
   6   6  21   36.03   11.91
  12  -6 -21   20.84   12.41
 -12   6  18  151.48   24.56
 -12   6  18  221.81   26.15
   6 -12  18  191.70   22.66
   6   6  18  223.03   20.87
  12  -6 -18  212.67   24.83
  12  -6 -18  176.38   27.57
 -12   6  15  180.13   20.63
 -12   6  15  226.75   24.83
  -6  -6 -15  200.90    9.34
  -6  -6 -15  184.06    8.86
   6   6  15  200.70   18.44
  12  -6 -15  154.63   23.88
  12  -6 -15  198.40   23.44
 -12   6  12   76.25   15.02
 -12   6  12   55.24   14.61
  -6  -6 -12   74.56    7.00
  -6  -6 -12   80.04    7.65
   6 -12  12   78.78   14.58
   6   6  12   82.10   13.40
  12  -6 -12   63.56   14.51
  12  -6 -12   97.56   19.25
 -12   6   9  180.13   17.93
 -12   6   9  214.23   21.82
  -6  -6  -9  198.74   12.38
  -6  -6  -9  214.67   13.50
   6 -12   9  231.62   19.92
   6   6   9  235.03   17.96
  12  -6  -9  208.07   19.86
  12  -6  -9  244.00   23.17
 -12   6   6  433.03   23.24
 -12   6   6  484.75   29.80
  -6  -6  -6  458.37   20.16
  -6  -6  -6  460.23   21.41
   6 -12   6  525.34   28.96
   6   6   6  461.07   24.19
  12  -6  -6  401.23   24.83
  12  -6  -6  472.30   29.97
 -12   6   3   27.54    6.77
 -12   6   3   27.06    8.96
  -6  -6  -3   25.47    7.27
  -6  -6  -3   34.61    8.25
  -6  12  -3   24.05    8.32
   6 -12   3   33.08   10.15
   6   6   3   27.54    8.15
  12  -6  -3   26.86    8.15
  12  -6  -3   39.10   10.86
 -12   6   0  834.56   14.44
 -12   6   0  945.11   36.53
  -6  -6   0  869.85   32.10
  -6  -6   0  888.69   34.57
  -6  12   0  892.07   35.52
   6 -12   0  888.05   36.84
   6   6   0  860.78   34.30
  12  -6   0  854.22   27.81
  12  -6   0  938.21   36.67
  -6  -6   3 1143.21   39.24
  -6  -6   3 1161.24   42.18
  -6  12   3 1191.92   42.28
   6 -12  -3 1220.74   44.08
  12  -6   3 1184.55   26.89
  12  -6   3 1258.26   39.78
  -6  -6   6  439.35   26.69
  -6  -6   6  440.44   28.45
  -6  12   6  429.58   27.27
   6 -12  -6  459.31   28.58
  12  -6   6  437.46   11.30
  12  -6   6  467.43   23.17
  -6  -6   9  261.59   22.46
  -6  -6   9  220.86   21.92
  -6  12   9  205.23   20.20
   6 -12  -9  218.15   20.43
   6   6  -9  224.95   22.26
  12  -6   9  259.56   16.68
  -6  -6  12  189.03   21.92
  -6  12  12  175.02   20.63
   6 -12 -12  179.12   20.16
   6 -12 -12  206.35   21.28
   6   6 -12  201.58   22.39
  12  -6  12  197.32   13.80
  -6  -6  15  175.94   21.14
  -6  -6  15  206.86   24.22
  -6  12  15  211.02   23.10
   6 -12 -15  206.82   22.33
   6 -12 -15  197.82   21.14
   6   6 -15  203.00   24.32
  12  -6  15  213.35   13.73
  -6  -6  18    9.74    8.42
  -6  -6  18    6.09    8.29
  -6  12  18    4.97    8.69
   6 -12 -18    1.15    7.88
   6 -12 -18   17.18   10.18
   6   6 -18   14.78   10.86
  12  -6  18   10.32    4.36
  -6  -6  21  313.79   32.03
  -6  12  21  277.12   30.01
   6 -12 -21  238.28   26.49
   6 -12 -21  319.00   28.89
  12  -6  21  311.52   14.82
  -6  -6  24    3.62    8.93
  -6  12  24   18.84   11.60
   6 -12 -24   13.70   12.08
   6 -12 -24    0.71    7.92
   6   6 -24  -14.00    8.12
  12  -6  24    3.15    5.65
  12  -6  24   11.81    4.09
  -6  -6  27    9.10   11.50
  -6  12  27    2.67   12.25
   6 -12 -27   -1.66   11.10
   6 -12 -27   23.21   11.94
  12  -6  27   39.51   11.16
  -6  -6  30    0.07   14.07
   6 -12 -30   10.39   13.19
   6 -12 -30   -0.74   10.15
  12  -6  30  -14.31    8.66
   6 -12 -33   26.22   13.16
  12  -6  33   39.10   14.65
   7 -12  34    4.26   12.85
  12  -5 -34    6.60   14.38
 -12   5  31    9.20   21.85
   5   7  31    1.08   18.50
   7 -12  31   -0.03   10.15
   7 -12  31   -3.55   10.42
  12  -5 -31   -0.64   12.89
 -12   5  28   -9.23   10.82
 -12   5  28  -13.63    8.69
   5   7  28    8.12   11.81
   7 -12  28   10.42    9.37
  12  -5 -28    5.18   11.30
 -12   5  25   13.90   11.70
   5   7  25    8.25   10.55
   7 -12  25    7.14   10.72
  12  -5 -25    6.06   12.65
 -12   5  22   40.09   13.77
 -12   5  22   47.36   16.95
  -5  -7 -22   43.00    4.47
   5   7  22   62.89   15.15
   7 -12  22   41.10   13.87
  12  -5 -22    5.14    9.81
  12  -5 -22   42.66   14.85
 -12   5  19  209.46   24.49
 -12   5  19  215.45   26.28
  -5  -7 -19  221.57   10.86
   5   7  19  178.48   20.33
   7 -12  19  203.54   22.39
  12  -5 -19  167.89   27.03
  12  -5 -19  194.78   28.65
 -12   5  16  777.94   42.32
 -12   5  16  906.62   48.07
  -5  -7 -16  671.99   21.85
  -5  -7 -16  854.49   23.07
   5   7  16  760.82   36.06
  12  -5 -16  751.01   42.56
  12  -5 -16  843.36   47.43
 -12   5  13  247.21   23.00
 -12   5  13  250.49   24.90
  -5  -7 -13  242.58   14.61
   5   7  13  275.93   21.48
   7 -12  13  256.62   22.02
  12  -5 -13  249.24   23.95
  12  -5 -13  274.88   26.42
 -12   5  10  392.10   26.08
 -12   5  10  422.31   30.44
  -5  -7 -10  381.24   18.98
   5   7  10  427.75   24.66
   7 -12  10  421.80   26.18
  12  -5 -10  463.30   29.43
  12  -5 -10  410.70   29.87
 -12   5   7 1146.79   38.53
 -12   5   7 1317.42   49.73
  -5  -7  -7 1224.12   34.74
  -5  -7  -7 1210.39   34.77
   5   7   7 1235.29   40.66
   7 -12   7 1286.03   43.47
  12  -5  -7 1107.52   41.30
  12  -5  -7 1343.13   50.37
 -12   5   4    3.08    4.43
 -12   5   4    0.61    5.01
  -7  12  -4    9.98    5.99
  -5  -7  -4    1.42    4.67
  -5  -7  -4    4.50    4.53
   5   7   4    5.58    5.85
   7 -12   4    6.73    6.77
  12  -5  -4    9.44    5.75
  12  -5  -4   -2.10    4.53
 -12   5   1   86.84   14.61
  -7  12  -1   58.56   11.87
  -5  -7  -1   67.86   11.87
  -5  -7  -1   98.57   14.44
   5   7   1   66.23   12.18
   7 -12   1   71.88   13.53
  12  -5  -1   76.86   11.06
  12  -5  -1   66.44   12.45
 -12   5  -2   32.85    8.76
  -7  12   2   27.47    8.93
  -5  -7   2   21.89    7.65
  -5  -7   2   20.36    7.61
   5   7  -2   26.45    8.49
   7 -12  -2   17.35    8.12
  12  -5   2   25.47    5.99
  12  -5   2   28.42    8.46
  -7  12   5    5.48    6.33
  -5  -7   5    9.13    6.83
  -5  -7   5    3.92    5.45
   7 -12  -5    6.43    6.90
  12  -5   5    4.03    2.40
  12  -5   5    7.92    5.01
  -7  12   8 2699.76   68.23
  -5  -7   8 2891.32   70.33
  -5  -7   8 2844.07   73.88
   7 -12  -8 2676.18   68.94
  12  -5   8 2990.84   52.20
  -7  12  11  187.71   19.48
  -5  -7  11  233.07   23.00
   7 -12 -11  185.95   20.70
   7 -12 -11  275.02   24.36
  12  -5  11  245.62   14.28
  -7  12  14   63.80   15.70
  -5  -7  14   69.35   15.83
   7 -12 -14   67.99   15.97
   7 -12 -14   52.91   14.65
  12  -5  14   86.70    8.36
  -7  12  17  110.79   21.07
  -5  -7  17   84.87   17.96
  -5  -7  17   86.73   18.81
   7 -12 -17   75.91   17.42
   7 -12 -17   88.73   17.69
  12  -5  17   90.69    7.34
  -7  12  20  108.89   22.87
  -5  -7  20  109.74   21.41
  -5  -7  20  127.56   24.29
   7 -12 -20   88.09   20.16
   7 -12 -20   82.20   17.86
  12  -5  20   96.48    5.85
  12  -5  20   93.23    5.78
  -7  12  23  170.36   27.94
  -5  -7  23   61.50   17.18
  -5  -7  23  181.62   29.97
   7 -12 -23  145.97   24.39
  12  -5  23  133.92   14.55
  -7  12  26   96.21   26.22
  -5  -7  26   75.94   19.89
  -5  -7  26   64.14   20.23
   7 -12 -26   48.64   15.90
   7 -12 -26   79.43   19.11
  12  -5  26   99.52   15.90
  -7  12  29   43.84   18.17
  -5  -7  29   14.17   15.59
  -5  -7  29   80.17   21.89
   7 -12 -29   63.70   19.25
   7 -12 -29   60.48   17.35
  12  -5  29   51.25   16.14
   7 -12 -32   65.05   20.91
   7 -12 -32   91.74   22.63
  12  -5  32   36.60   15.02
   4   8  32   34.10   15.73
   8 -12  32   82.95   19.76
   8 -12  32   76.65   16.71
  12  -4 -32   45.02   20.09
 -12   4  29   51.25   18.20
   4   8  29   30.68   14.41
   8 -12  29   66.17   16.71
  12  -4 -29   19.38   16.91
 -12   4  26   -7.75    9.71
 -12   4  26   21.75   13.46
  -4  -8 -26    1.29    3.25
   4   8  26    7.21    8.76
   8 -12  26   18.71   10.59
  12  -4 -26    5.85   10.66
 -12   4  23   10.66    9.88
  -4  -8 -23    3.42    3.62
   4   8  23    5.65    8.63
   8 -12  23    8.05    7.51
  12  -4 -23   -2.06    9.10
 -12   4  20   29.60   13.53
 -12   4  20   22.12   11.60
  -4  -8 -20   16.95    6.60
  -4  -8 -20   30.92    6.60
   4   8  20   38.02   12.99
   8 -12  20   33.25   11.50
  12  -4 -20   26.32   13.67
 -12   4  17    3.82    8.05
 -12   4  17    4.33    7.81
  -4  -8 -17   -2.30    4.26
  -4  -8 -17    2.37    3.99
   4   8  17    1.15    6.97
  12  -4 -17   13.36   10.42
  12  -4 -17   -8.36    5.99
 -12   4  14  391.66   31.49
  -4  -8 -14  333.61   19.42
  -4  -8 -14  347.38   18.17
   4   8  14  364.19   25.91
  12  -4 -14  296.64   26.72
  12  -4 -14  340.41   30.01
 -12   4  11  391.96   26.55
 -12   4  11  396.70   29.90
  -4  -8 -11  340.58   19.99
   4   8  11  366.39   24.15
   8 -12  11  378.50   24.56
  12  -4 -11  316.46   25.47
  12  -4 -11  376.27   29.60
 -12   4   8  373.46   23.31
 -12   4   8  337.03   26.28
  -4  -8  -8  340.24   20.26
   4   8   8  347.88   23.37
   8 -12   8  358.17   23.17
  12  -4  -8  325.19   23.88
  12  -4  -8  356.17   27.30
 -12   4   5 1213.37   36.20
 -12   4   5 1481.08   50.50
  -4  -8  -5 1286.20   39.38
   4   8   5 1397.69   44.31
   8 -12   5 1371.11   43.64
  12  -4  -5 1226.25   41.00
  12  -4  -5 1482.60   50.74
 -12   4   2  461.04   17.76
 -12   4   2  517.67   28.11
  -8  12  -2  465.71   24.15
  -4  -8  -2  488.34   30.99
  -4  -8  -2  488.24   25.84
   4   8   2  479.64   26.32
   8 -12   2  460.60   26.08
  12  -4  -2  445.14   22.36
  12  -4  -2  513.50   28.35
 -12   4  -1   12.92    6.63
  -8  12   1   20.13    7.51
  -4  -8   1    4.84    6.22
  -4  -8   1   13.40    7.27
   4   8  -1    7.41    6.39
   8 -12  -1   11.94    6.90
  12  -4   1    8.83    4.47
  12  -4   1   11.43    6.22
 -12   4  -4   65.19   10.76
  -8  12   4   96.07   15.12
  -4  -8   4   62.11   12.96
  -4  -8   4   66.37   13.23
   8 -12  -4   59.47   13.16
  12  -4   4   67.69    6.60
  12  -4   4   89.85   12.96
  -8  12   7  560.83   31.05
  -4  -8   7  576.29   32.00
  -4  -8   7  534.14   31.97
   8 -12  -7  540.63   31.53
   8 -12  -7  618.81   34.88
  12  -4   7  607.28   23.75
  -8  12  10   45.90   12.52
  -4  -8  10   68.06   15.19
  -4  -8  10   60.45   14.11
   8 -12 -10   60.99   14.17
   8 -12 -10   63.36   14.41
  12  -4  10   55.58    7.98
  -8  12  13   87.51   17.08
  -4  -8  13   82.84   17.02
   8 -12 -13  110.62   19.82
   8 -12 -13   96.14   17.86
  12  -4  13  122.63    8.25
  -8  12  16   15.76   11.16
  -4  -8  16   21.11   10.76
   8 -12 -16   27.37   11.60
   8 -12 -16   21.99   11.47
  12  -4  16   18.20    2.13
  12  -4  16   15.12    2.06
  -8  12  19  233.24   27.16
  -4  -8  19  276.03   29.36
   8 -12 -19  192.18   28.18
   8 -12 -19  269.61   27.40
  12  -4  19  226.24   13.40
  -8  12  22   60.04   18.17
  -4  -8  22   26.55   14.85
  -4  -8  22   40.66   15.59
   8 -12 -22   57.03   17.29
  12  -4  22   51.49    9.84
  -8  12  25    4.09   13.90
  -4  -8  25   14.00   12.28
  -4  -8  25    4.60   11.33
   8 -12 -25   13.16   11.06
   8 -12 -25  -12.04    7.51
  12  -4  25   -3.75    4.84
  -8  12  28   23.95   14.85
  -4  -8  28    6.66   11.67
  -4  -8  28   47.60   18.57
   8 -12 -28   29.70   14.65
   8 -12 -28   49.29   16.64
  12  -4  28   27.30   11.13
  -4  -8  31   12.41   13.23
   8 -12 -31   -8.15    9.07
   8 -12 -31   12.48   12.14
  12  -4  31   -0.03    9.81
   8 -12 -34  -17.29   10.11
  12  -4  34   -2.30   12.31
   9 -12  33   -4.67   13.40
   9 -12  33    2.13   12.21
  12  -3 -33    9.23   15.12
 -12   3  30   -0.74   12.65
  -3  -9 -30    9.34    5.38
   3   9  30   17.56   15.15
   9 -12  30   11.23    8.39
  12  -3 -30   33.25   18.64
 -12   3  27   40.97   15.73
 -12   3  27   37.72   19.69
  -3  -9 -27   49.15    8.69
   3   9  27   65.69   18.64
   9 -12  27   78.18   17.89
  12  -3 -27   74.96   21.28
 -12   3  24    6.93   11.94
  -3  -9 -24   -0.34    4.63
   3   9  24    6.63    8.25
   9 -12  24    4.13    7.51
  12  -3 -24    3.96    9.74
 -12   3  21   45.57   15.70
 -12   3  21   50.84   16.47
  -3  -9 -21   49.02    9.54
   3   9  21   44.15   13.63
   9 -12  21   46.75   14.24
  12  -3 -21   34.91   14.24
 -12   3  18   16.95   10.82
 -12   3  18   12.52    9.81
  -3  -9 -18   -4.23    3.75
   3   9  18   -8.86    6.09
   9 -12  18   -7.21    4.19
  12  -3 -18    6.80    8.15
 -12   3  15  175.77   21.01
 -12   3  15  162.27   25.64
  -3  -9 -15  188.39   28.79
  -3  -9 -15  193.09   15.19
   3   9  15  176.28   19.42
  12  -3 -15  134.43   22.19
  12  -3 -15  172.05   25.74
 -12   3  12  297.65   24.15
 -12   3  12  324.44   33.73
  -3  -9 -12  289.87   24.49
   3   9  12  290.75   23.34
   9 -12  12  306.85   21.65
  12  -3 -12  284.59   25.10
  12  -3 -12  295.72   27.16
 -12   3   9  181.28   17.52
 -12   3   9  186.56   20.57
  -3  -9  -9  184.87   16.85
   3   9   9  192.95   18.67
   9 -12   9  193.66   16.91
  12  -3  -9  181.52   18.94
  12  -3  -9  221.27   22.46
 -12   3   6  840.62   32.17
 -12   3   6 1028.53   43.30
  -3  -9  -6  975.90   36.13
   3   9   6  961.38   38.23
   9 -12   6  949.24   35.59
  12  -3  -6  818.36   35.21
  12  -3  -6  975.83   42.28
 -12   3   3  135.68   11.67
 -12   3   3  140.82   15.66
  -9  12  -3  154.02   13.97
  -3  -9  -3  133.11   14.72
   3   9   3  137.48   15.49
   9 -12   3  147.93   15.66
  12  -3  -3  133.92   18.74
  12  -3  -3  141.57   16.14
 -12   3   0   22.33    7.51
  -9  12   0   23.61    7.61
  -3  -9   0   16.07    7.37
   3   9   0   32.03    9.81
   9 -12   0   16.37    7.61
  12  -3   0   20.94    6.39
 -12   3  -3  292.24   19.01
  -9  12   3  288.65   20.70
  -3  -9   3  296.43   22.33
  -3  -9   3  251.48   21.31
   3   9  -3  305.84   22.90
   9 -12  -3  260.71   21.18
  12  -3   3  295.76   14.17
  12  -3   3  306.01   19.25
  -9  12   6  590.80   31.19
  -3  -9   6  606.56   32.75
  -3  -9   6  632.14   34.61
   9 -12  -6  642.86   33.96
   9 -12  -6  655.38   35.99
  12  -3   6  596.48   13.46
  12  -3   6  609.47   13.60
  12  -3   6  629.57   24.46
  -9  12   9   45.13   12.21
  -3  -9   9   46.48   12.38
  -3  -9   9   40.46   11.84
   9 -12  -9   48.54   12.58
   9 -12  -9   58.89   14.72
  12  -3   9   54.16    7.78
  -3  -9  12   36.03   11.87
  -3  -9  12   33.32   13.50
   9 -12 -12   37.45   12.28
   9 -12 -12   40.32   12.58
  12  -3  12   57.51    5.38
  -9  12  15  356.27   29.50
  -3  -9  15  397.41   32.37
   9 -12 -15  302.79   27.57
   9 -12 -15  340.24   29.57
  -9  12  18  249.04   26.86
  -3  -9  18  223.43   26.32
   9 -12 -18  260.74   27.20
   9 -12 -18  292.03   28.42
  12  -3  18  234.97   12.58
  -3  -9  21  362.90   33.83
   9 -12 -21  381.24   33.62
  12  -3  21  294.88   17.83
  -3  -9  24   -3.59    9.10
  -3  -9  24  -10.32    7.98
   9 -12 -24  -14.24    9.10
   9 -12 -24    3.52    9.51
  12  -3  24    9.61    5.89
  -9  12  27    2.23   12.14
  -3  -9  27   18.27   12.28
   9 -12 -27   -3.69    8.90
   9 -12 -27  -19.32    8.56
  12  -3  27   27.47    9.98
  -3  -9  30   22.33   15.19
   9 -12 -30   -0.68   12.01
   9 -12 -30   12.65   13.63
  12  -3  30  -13.26    8.05
   9 -12 -33   10.49   13.02
  12  -3  33   15.22   12.41
  -2 -10 -31    8.59    8.96
   2  10  31   -3.82   11.67
  10 -12  31    7.88   10.22
  12  -2 -31   10.49   13.33
 -12   2  28   17.02   13.46
 -12   2  28   59.88   20.06
   2  10  28   20.20   14.78
  10 -12  28   60.86   14.68
  12  -2 -28   48.31   18.06
 -12   2  25  143.40   31.22
 -12   2  25  145.73   28.04
   2  10  25  116.94   24.80
  10 -12  25  140.35   22.26
  12  -2 -25  114.98   26.01
 -12   2  22   -4.33    6.77
 -12   2  22   -3.79    9.13
  -2 -10 -22    2.57    6.56
  -2 -10 -22    6.97    5.85
   2  10  22   -3.15    8.52
  12  -2 -22    8.46    9.44
 -12   2  19   75.03   18.10
 -12   2  19   48.48   16.78
  -2 -10 -19   70.36   13.46
  -2 -10 -19   67.18   11.77
   2  10  19   59.98   14.78
  10 -12  19   73.88   15.90
  12  -2 -19   73.78   19.55
 -12   2  16   92.42   20.74
 -12   2  16  161.66   25.44
  -2 -10 -16  127.83   15.22
  -2 -10 -16  154.15   15.46
   2  10  16  147.59   26.62
  12  -2 -16  130.07   23.31
 -12   2  13   -0.30    5.99
 -12   2  13    1.39    5.21
  -2 -10 -13   -7.75    4.16
   2  10  13    9.95    7.81
  12  -2 -13    6.16    7.21
  12  -2 -13    6.93    7.14
 -12   2  10   52.43   12.45
 -12   2  10   54.56   14.14
  -2 -10 -10   34.27   10.08
   2  10  10   43.84   12.08
  10 -12  10   59.20   11.54
  12  -2 -10   45.46   12.55
  12  -2 -10   40.29   12.99
 -12   2   7    9.64    6.46
 -12   2   7   14.55    8.32
  -2 -10  -7   14.11    8.22
   2  10   7    9.71    7.04
  10 -12   7   13.16    6.90
  12  -2  -7   17.79    8.02
  12  -2  -7    5.31    6.56
 -12   2   4   16.27    6.43
 -12   2   4   16.78    8.36
  -2 -10  -4   14.78    7.75
   2  10   4    7.92    6.80
  10 -12   4   15.83    7.27
  12  -2  -4    8.02    5.99
  12  -2  -4   13.43    7.48
 -12   2   1  142.25    9.44
 -12   2   1  156.99    9.71
 -12   2   1  149.69   15.63
 -10  12  -1  159.73   13.97
  -2 -10  -1  138.05   15.76
   2  10   1  125.60   15.29
  10 -12   1  161.49   16.00
  12  -2  -1  159.40   13.73
  12  -2  -1  167.55   16.44
 -12   2  -2   46.61   10.22
 -10  12   2   33.35    9.67
  -2 -10   2   30.41   10.01
   2  10  -2   25.34    9.64
  10 -12  -2   31.56    9.78
  12  -2   2   29.73    6.60
  12  -2   2   37.89    9.00
 -12   2  -5   48.14    9.00
 -10  12   5   42.56   10.96
  -2 -10   5   45.43   12.52
  -2 -10   5   36.23   11.16
  10 -12  -5   33.08   10.62
  10 -12  -5   56.53   14.11
  12  -2   5   33.42    5.78
  12  -2   5   45.06    6.56
  12  -2   5   33.32    7.34
 -10  12   8   12.31    7.58
  -2 -10   8    4.43    6.93
  -2 -10   8    8.76    7.17
  10 -12  -8    4.43    7.81
  10 -12  -8   38.16   12.31
  12  -2   8   10.72    2.54
  12  -2   8   13.29    2.71
  12  -2   8   14.82    4.80
 -10  12  11  199.35   20.77
  -2 -10  11  244.74   23.58
  10 -12 -11  205.30   21.99
  10 -12 -11  242.82   24.76
  12  -2  11  208.11    9.54
 -10  12  14  -11.06    4.87
  -2 -10  14   10.42    8.83
  10 -12 -14   -5.04    5.62
  10 -12 -14   -3.08    6.22
  12  -2  14    0.03    1.93
 -10  12  17   17.35   10.99
  -2 -10  17   32.64   12.52
  10 -12 -17   16.91   10.69
  10 -12 -17    7.78    9.40
  12  -2  17   21.85    5.21
  -2 -10  20    9.10    9.71
  10 -12 -20  -10.49    7.27
  12  -2  20    2.13    4.50
  -2 -10  23  119.61   24.22
  10 -12 -23  124.72   24.22
  12  -2  23  110.01   14.82
 -10  12  26   23.61   12.89
  -2 -10  26   66.67   17.62
  -2 -10  26  106.59   25.34
  10 -12 -26  120.90   25.03
  10 -12 -26  109.23   23.27
  12  -2  26   95.87   15.73
  -2 -10  29   50.03   18.23
  10 -12 -29   44.82   20.03
  10 -12 -29   58.45   18.33
  12  -2  29   39.54   14.72
  10 -12 -32   25.47   17.02
  10 -12 -32   18.74   15.80
  12  -2  32   25.13   11.43
  -1 -11 -32    7.88    8.15
  11 -12  32   33.42   15.22
  11 -12  32    9.13    9.95
  12  -1 -32    1.12   13.56
 -12   1  29    8.59   16.17
  -1 -11 -29    5.48    6.87
   1  11  29   14.11   14.31
  11 -12  29   -1.93    7.88
  12  -1 -29   22.16   13.97
 -12   1  26   18.64   13.16
 -12   1  26   59.50   19.05
  -1 -11 -26   29.29   11.20
  -1 -11 -26   38.46   10.35
   1  11  26   30.44   15.29
  11 -12  26   44.69   13.70
  12  -1 -26   15.70   13.13
 -12   1  23    7.41   10.52
  -1 -11 -23   -2.77    5.68
  -1 -11 -23   -2.30    4.91
   1  11  23    2.91    8.76
  12  -1 -23  -10.45    7.14
 -12   1  20    8.15    9.30
 -12   1  20    7.10   10.42
  -1 -11 -20   21.58    9.51
  -1 -11 -20   19.15    8.22
   1  11  20    7.88    9.91
  11 -12  20   16.98    9.10
  12  -1 -20    3.15    9.44
 -12   1  17  150.23   24.36
 -12   1  17  182.16   27.64
  -1 -11 -17  155.03   18.23
  -1 -11 -17  167.85   17.49
   1  11  17  154.22   23.54
  12  -1 -17  181.82   28.55
 -12   1  14   46.65   14.38
 -12   1  14   26.05   12.18
  -1 -11 -14   35.49   11.33
   1  11  14   39.88   14.65
  11 -12  14   37.68    9.64
  12  -1 -14   40.76   13.29
 -12   1  11   47.12   12.41
 -12   1  11   49.86   13.77
  -1 -11 -11   38.29   10.93
   1  11  11   37.04   12.11
  11 -12  11   44.82   10.05
  12  -1 -11   39.17   12.85
 -12   1   8  456.10   26.89
 -12   1   8  510.97   32.75
  -1 -11  -8  508.13   29.19
   1  11   8  539.89   31.43
  11 -12   8  526.97   31.49
  12  -1  -8  442.09   28.52
  12  -1  -8  486.44   32.00
 -12   1   5   98.40   14.21
 -12   1   5   83.62   15.80
  -1 -11  -5   86.43   14.72
   1  11   5   95.70   16.78
  11 -12   5   97.25   14.41
  12  -1  -5   76.79   13.97
  12  -1  -5   84.40   15.43
 -12   1   2  425.76   18.57
 -12   1   2  432.28   18.88
 -12   1   2  490.30   28.21
 -11  12  -2  481.64   22.06
  -1 -11  -2  436.24   27.10
   1  11   2  449.23   27.94
  11 -12   2  493.31   26.45
  12  -1  -2  446.76   28.89
  12  -1  -2  484.75   28.01
 -12   1  -1  184.33   16.61
 -11  12   1  209.53   16.58
  -1 -11   1  204.96   19.48
   1  11  -1  198.16   19.38
  11 -12  -1  221.30   19.38
  12  -1   1  154.25   13.06
  12  -1   1  218.80   21.99
 -12   1  -4 1690.44   42.76
 -11  12   4 1576.64   47.49
  -1 -11   4 1645.08   53.99
  11 -12  -4 1567.10   50.81
  11 -12  -4 1740.20   58.39
  12  -1   4 1461.36   32.98
  12  -1   4 1535.24   33.69
  12  -1   4 1620.42   41.98
 -12   1  -7 1878.59   39.27
 -11  12   7 1738.51   53.55
  -1 -11   7 1869.15   59.47
  -1 -11   7 1835.97   61.46
  11 -12  -7 1785.33   57.17
  11 -12  -7 2023.03   64.92
  12  -1   7 1801.02   34.67
  12  -1   7 1831.80   38.94
 -11  12  10  178.31   19.42
  -1 -11  10  135.21   21.89
  11 -12 -10  108.72   19.08
  11 -12 -10  125.97   21.62
  12  -1  10  124.52    7.48
  12  -1  10  123.13    8.25
 -11  12  13   56.90   15.22
  -1 -11  13   64.24   16.00
  -1 -11  13   55.44   15.80
  11 -12 -13   65.96   16.68
  11 -12 -13   54.63   15.83
  12  -1  13   56.26    5.72
 -11  12  16    1.08    8.63
  -1 -11  16    5.31    8.49
  11 -12 -16    5.18    8.69
  11 -12 -16   11.47    9.81
  12  -1  16    7.34    4.09
 -11  12  19   26.59   12.92
  -1 -11  19    9.57    8.76
  11 -12 -19   11.84   11.33
  12  -1  19   12.52    6.06
  -1 -11  22  112.31   24.02
  11 -12 -22   92.08   20.63
  11 -12 -22   84.64   24.76
  12  -1  22   89.68   13.43
  -1 -11  25   19.65   13.43
  11 -12 -25   28.42   14.99
  11 -12 -25   16.95   11.67
  12  -1  25   31.05    9.54
  -1 -11  28   11.03   12.31
  -1 -11  28    0.24   11.47
  11 -12 -28   10.45   10.18
  11 -12 -28   -1.12   10.79
  12  -1  28   15.59    9.27
  11 -12 -31  -11.26   11.87
  11 -12 -31   -5.01   12.01
  12  -1  31   14.75    9.88
   0 -12 -33   14.68   10.49
  12 -12  33    7.10   10.66
  12   0 -33   -5.68   13.97
   0 -12 -30   -6.66    7.00
   0  12  30   22.46   18.40
  12 -12  30  -13.02    7.04
  12   0 -30    2.40   15.29
 -12   0  27   34.77   15.09
 -12   0  27   -1.39   11.57
   0 -12 -27   12.21   10.39
   0 -12 -27   13.43    9.00
   0  12  27   12.11   16.14
  12 -12  27   16.58    9.95
  12   0 -27    7.37   13.40
 -12   0  24   -0.71   10.96
   0 -12 -24   -9.54    6.80
   0 -12 -24   12.35    8.02
   0  12  24   10.35   11.33
  12 -12  24    7.34    7.92
  12   0 -24   11.40   12.11
 -12   0  21   -1.59    6.49
 -12   0  21  123.57   25.00
   0 -12 -21   81.80   16.51
   0 -12 -21   79.36   15.19
   0  12  21   67.96   17.05
  12 -12  21  106.19   18.30
  12   0 -21   65.49   19.86
 -12   0  18  186.66   27.60
 -12   0  18  240.89   28.08
   0 -12 -18  181.15   20.30
   0 -12 -18  251.07   21.89
   0  12  18  233.75   26.49
 -12   0  15    7.41    7.48
 -12   0  15   -1.05    6.19
   0 -12 -15   -1.29    6.83
   0 -12 -15    7.31    7.37
   0  12  15   14.07    9.51
  12   0 -15   -7.61    6.90
 -12   0  12   -9.10    3.52
 -12   0  12    7.04    7.37
   0 -12 -12    5.55    7.54
   0  12  12    2.57    6.63
  12 -12  12    5.41    5.58
  12   0 -12   -2.67    5.92
 -12   0   9  292.71   22.73
 -12   0   9  294.84   26.18
   0 -12  -9  220.22   20.97
   0  12   9  255.91   23.27
  12 -12   9  249.65   21.68
  12   0  -9  227.05   23.54
 -12   0   6   60.96   11.67
 -12   0   6   67.62   14.85
   0 -12  -6   58.01   13.02
   0  12   6   62.24   13.80
  12   0  -6   73.68   15.43
 -12   0   3    6.43    5.34
 -12   0   3    9.17    5.28
 -12   0   3    7.34    6.29
 -12  12  -3   12.38    4.84
   0 -12  -3    1.49    5.82
   0  12   3    9.91    7.54
  12 -12   3    7.61    5.95
  12   0  -3    9.37    6.93
 -12   0   0  114.74    8.59
 -12   0   0  130.61    8.90
 -12   0   0  155.27   16.07
 -12  12   0  114.47   12.04
   0 -12   0  146.64   17.59
   0  12   0  123.44   19.38
  12 -12   0  141.67   15.93
  12   0   0  116.27   14.51
 -12   0  -3   22.56    7.48
 -12  12   3    9.23    6.09
   0 -12   3   24.63   10.22
   0  12  -3   29.60   10.96
  12 -12  -3   20.91    8.76
  12 -12  -3   44.15   13.56
  12   0   3   24.96    7.85
 -12   0  -6  382.25   19.69
 -12  12   6  374.54   24.86
   0 -12   6  387.09   28.14
  12 -12  -6  397.48   27.70
  12 -12  -6  392.44   30.11
  12   0   6  369.09   17.18
  12   0   6  365.51   19.05
 -12   0  -9   23.21    5.14
 -12  12   9    9.67    7.65
   0 -12   9   17.66   10.18
  12 -12  -9    6.77    7.61
  12 -12  -9   14.44    9.47
  12   0   9   15.12    4.60
  12   0   9   10.96    4.09
 -12  12  12    0.98    7.31
   0 -12  12   14.92    9.47
   0 -12  12   19.01    9.40
  12 -12 -12   13.02    9.71
  12 -12 -12   13.36   10.42
  12   0  12    8.66    3.92
 -12  12  15   -4.19    7.21
   0 -12  15   15.87   10.01
   0 -12  15    1.22    6.56
  12 -12 -15   16.30   10.15
  12 -12 -15   11.77    9.54
  12   0  15    2.84    3.82
 -12  12  18   77.36   18.71
   0 -12  18   73.37   18.74
  12 -12 -18   78.51   19.92
  12   0  18   63.83   10.05
 -12  12  21   -8.49    7.21
   0 -12  21  128.17   24.90
  12 -12 -21   73.64   19.86
  12 -12 -21   92.99   21.85
  12   0  21  159.13   15.19
   0 -12  24   32.00   13.63
  12 -12 -24   29.23   14.34
  12 -12 -24   24.32   14.58
  12   0  24   14.34    8.46
 -12  12  27    9.17   11.74
   0 -12  27   20.16   14.04
  12 -12 -27   33.42   14.78
  12 -12 -27   18.57   14.88
  12   0  27   14.21    8.59
   0 -12  30   10.08   13.40
  12 -12 -30    6.16   11.06
  12 -12 -30    8.19   14.48
  12   0  30   18.74    9.74
  12 -12 -33   24.56   18.47
  12   0  33   12.58   13.63
  12   1  32   39.88   13.84
  13 -12 -32   19.69   17.32
  13 -12 -32  -12.45   13.16
   1 -13  29   14.28   14.38
  12   1  29   20.63   10.39
  13 -12 -29    6.09   12.72
  13 -12 -29   11.03   14.48
 -13  12  26  -15.09    9.88
   1 -13  26  -16.74   10.32
  12   1  26   -8.86    5.28
  13 -12 -26   38.12   16.98
  13 -12 -26   -3.82   10.05
 -13  12  23   15.76   11.50
   1 -13  23    0.41   10.22
  12   1  23   -0.51    5.75
  13 -12 -23   -3.69    7.41
  13 -12 -23    4.06   10.59
 -13  12  20    0.17    8.76
   1 -13  20   -3.32    8.66
  12   1  20   -3.15    4.53
  13 -12 -20   -2.81    9.10
  13 -12 -20  -16.10    7.61
 -13  12  17   28.82   13.19
   1 -13  17   57.47   16.78
   1 -13  17   45.19   14.85
  12   1  17   23.44    6.90
  13 -12 -17   37.08   15.32
 -13  12  14   72.02   16.88
   1 -13  14   58.49   15.83
   1 -13  14   48.95   14.55
  12   1  14   53.14    8.86
  13 -12 -14   46.95   15.05
  13 -12 -14   30.61   13.46
   1 -13  11  208.82   23.48
   1 -13  11  252.76   26.01
  12   1  11  243.09   14.48
  13 -12 -11  228.40   23.95
  13 -12 -11  253.47   26.79
 -13  12   8  395.24   26.86
 -12  -1  -8  459.89   19.59
   1 -13   8  444.19   31.26
  12   1   8  427.18   19.25
  12   1   8  398.69   18.27
  13 -12  -8  360.87   27.84
  13 -12  -8  441.25   33.29
 -13  12   5  348.63   23.48
 -12  -1  -5  373.53   20.74
   1 -13   5  353.13   27.50
  12   1   5  341.59   18.67
  12   1   5  370.04   20.63
  13 -12  -5  346.26   25.71
  13 -12  -5  394.09   30.68
 -13  12   2   57.30   10.93
 -12  -1  -2   31.19    9.00
  -1  13  -2   40.32   11.84
   1 -13   2   28.89   10.96
  12   1   2   43.60   12.58
  13 -12  -2   38.23   11.03
  13 -12  -2   30.21   10.93
 -13  12  -1   14.85    5.55
 -12  -1   1   21.45    6.22
 -12  -1   1   21.04    6.53
 -12  -1   1   31.63    9.91
  -1  13   1   18.00    8.83
   1 -13  -1   23.27    9.67
  12   1  -1   27.43    9.07
  13 -12   1   21.58    8.39
  13 -12   1   23.17    9.84
 -12  -1   4   95.26   13.90
 -12  -1   4  107.98   12.79
 -12  -1   4  119.18   18.33
  -1  13   4   99.18   17.56
   1 -13  -4  106.96   18.17
  12   1  -4  142.08   17.29
  13 -12   4   97.36   14.14
 -12  -1   7   30.01    9.67
 -12  -1   7   32.58    9.67
 -12  -1   7   37.28   11.74
  -1  13   7   33.29   11.13
   1 -13  -7   12.72    8.42
  12   1  -7   33.83   11.57
  13 -12   7   21.14    7.41
 -12  -1  10   16.17    8.12
 -12  -1  10   20.30   10.08
  -1  13  10   25.88   11.10
   1 -13 -10   29.06   10.82
  12   1 -10   39.78   13.33
  13 -12  10   42.39    9.27
 -12  -1  13   -6.09    5.95
 -12  -1  13    2.10    7.10
  -1  13  13   24.53   11.06
   1 -13 -13    0.54    7.24
  12   1 -13   -0.61    7.54
 -12  -1  16    6.02    8.73
 -12  -1  16    1.86    7.71
  -1  13  16    8.36    9.20
   1 -13 -16    4.57    7.92
   1 -13 -16   -8.32    5.58
  12   1 -16    2.23    7.07
 -12  -1  19    3.21    9.07
 -12  -1  19   29.67   13.73
  -1  13  19   12.45   11.13
   1 -13 -19   22.46   10.42
   1 -13 -19   21.38    9.61
  12   1 -19   25.61   13.63
 -12  -1  22   81.76   22.80
  -1  13  22   59.57   17.49
   1 -13 -22   72.22   16.14
   1 -13 -22   59.13   14.38
  12   1 -22   89.10   22.63
  13 -12  22  100.10   17.62
 -12  -1  25   59.94   16.81
 -12  -1  25   79.33   23.41
  -1  13  25   81.12   21.62
   1 -13 -25   39.48   13.50
   1 -13 -25   57.34   13.84
  12   1 -25   46.24   19.11
  13 -12  25   47.73   13.16
  -1  13  28   -3.96   12.08
   1 -13 -28   38.50   13.43
   1 -13 -28   23.71    9.64
  12   1 -28   39.92   17.76
   1 -13 -31   27.57   12.69
  12   1 -31   25.44   16.98
  13 -12  31   39.14   12.25
  13 -11 -33    5.07   17.35
   2 -13  30    0.07   12.38
  11   2  30    7.81    9.67
  13 -11 -30   16.30   15.87
  13 -11 -30    6.90   13.36
 -13  11  27   42.25   16.37
 -13  11  27  104.97   24.36
  11   2  27  104.76   18.44
  13 -11 -27   73.07   20.70
  13 -11 -27   24.05   18.20
 -13  11  24  108.96   27.06
 -13  11  24   88.36   21.28
   2 -13  24   75.17   19.52
  11   2  24   81.83   15.22
  13 -11 -24  103.04   23.65
  13 -11 -24   79.12   21.75
 -13  11  21   -1.69    7.41
 -13  11  21  133.69   25.71
   2 -13  21  161.83   27.70
  11   2  21  162.91   16.54
  13 -11 -21  201.31   31.05
  13 -11 -21  140.52   26.28
 -13  11  18   33.42   14.34
 -13  11  18   37.31   14.00
   2 -13  18   40.02   14.55
   2 -13  18   55.24   16.78
  11   2  18   48.58   10.22
  13 -11 -18   48.71   17.56
  13 -11 -18   57.03   17.66
 -13  11  15   24.36   12.11
   2 -13  15   38.43   12.92
   2 -13  15   23.51   11.13
  11   2  15   31.02    8.32
  13 -11 -15   30.14   12.28
  13 -11 -15   34.17   14.34
 -13  11  12    6.16    8.32
   2 -13  12    7.04    7.48
   2 -13  12    0.54    6.77
  11   2  12    0.98    3.72
  13 -11 -12    7.51    7.85
  13 -11 -12   -2.54    7.44
 -13  11   9   22.29    9.30
 -11  -2  -9   30.44    5.99
   2 -13   9   24.59   10.32
  11   2   9   28.08    7.07
  13 -11  -9   17.22    9.61
  13 -11  -9   26.42   11.10
 -13  11   6  953.64   37.68
 -11  -2  -6 1064.93   32.10
   2 -13   6 1008.67   44.72
  11   2   6 1017.74   31.53
  11   2   6 1037.06   31.73
  13 -11  -6  959.08   41.51
  13 -11  -6 1151.02   50.20
 -13  11   3 3769.93   66.27
 -11  -2  -3 4062.81   70.12
  -2  13  -3 3778.22   82.13
   2 -13   3 3711.04   82.91
  11   2   3 3911.77   65.39
  11   2   3 3736.27   67.49
  13 -11  -3 3644.06   74.42
  13 -11  -3 3918.43   87.72
 -13  11   0 1971.34   40.53
 -11  -2   0 1834.00   37.72
 -11  -2   0 2120.25   40.69
 -11  -2   0 2148.60   55.92
  -2  13   0 2044.92   60.65
   2 -13   0 2182.87   62.99
  11   2   0 2046.71   54.80
  13 -11   0 2103.98   52.67
  13 -11   0 2158.45   63.36
 -11  -2   3  975.73   33.59
 -11  -2   3 1112.53   35.82
 -11  -2   3 1204.71   45.40
  -2  13   3 1112.93   45.30
   2 -13  -3 1102.95   45.02
  11   2  -3 1120.48   43.98
  13 -11   3 1106.13   36.13
  13 -11   3 1161.10   45.57
 -11  -2   6  264.47   20.03
 -11  -2   6  261.86   20.60
 -11  -2   6  293.56   24.59
  -2  13   6  280.84   23.81
   2 -13  -6  282.46   24.02
  11   2  -6  263.99   23.65
  13 -11   6  255.67   16.98
 -11  -2   9  142.79   16.71
 -11  -2   9  175.43   21.01
  -2  13   9  159.19   36.40
   2 -13  -9  156.25   19.01
  11   2  -9  163.52   25.10
  13 -11   9  162.07   13.60
 -11  -2  12   33.46   12.92
 -11  -2  12   25.68   10.76
  -2  13  12   27.91   11.81
   2 -13 -12   20.84    9.67
  11   2 -12   19.65   10.93
  13 -11  12   23.85    6.49
 -11  -2  15   39.34   12.79
 -11  -2  15   69.28   17.73
  -2  13  15   45.84   14.55
   2 -13 -15   35.35   12.04
   2 -13 -15   49.90   13.50
  11   2 -15   53.89   16.30
 -11  -2  18   11.10   10.66
 -11  -2  18   19.89   12.25
  -2  13  18   10.05    9.98
   2 -13 -18   20.03    9.95
   2 -13 -18   20.84    9.98
 -11  -2  21   -4.03    5.38
 -11  -2  21   26.49   14.14
  -2  13  21   47.09   15.46
   2 -13 -21   34.61   13.43
   2 -13 -21   50.47   13.67
  11   2 -21   44.58   16.61
  13 -11  21   28.96    9.37
 -11  -2  24  307.32   54.26
  -2  13  24  190.52   30.31
   2 -13 -24  218.39   25.37
   2 -13 -24  230.23   23.75
  11   2 -24  196.23   32.85
  13 -11  24  255.84   22.16
 -11  -2  27   59.47   18.77
 -11  -2  27   63.60   20.43
  -2  13  27   93.47   22.06
   2 -13 -27   67.59   16.03
   2 -13 -27  102.97   18.94
  11   2 -27   88.63   25.44
  13 -11  27   93.97   16.07
   2 -13 -30   -5.68    9.61
   2 -13 -30    7.27    9.95
  11   2 -30   -8.93   14.99
  13 -11  30    0.68    7.95
   2 -13 -33   -9.10   10.35
  11   2 -33   12.58   14.17
  13 -11  33   45.43   16.44
  13 -11  33  -12.14    7.75
  10   3  31    1.05   11.60
  13 -10 -31   -3.04   13.60
 -13  10  28   -6.36   10.45
  10   3  28   -0.44    8.56
  13 -10 -28  -23.07    8.86
  13 -10 -28   -2.40   11.23
 -13  10  25   20.06   12.85
 -13  10  25  -10.32    8.52
   3 -13  25   -1.62   10.59
  10   3  25   25.07   11.50
  13 -10 -25   12.58   11.70
  13 -10 -25   15.26   14.00
 -13  10  22   21.35   12.65
   3 -13  22   -0.95    8.80
  10   3  22   10.79    7.98
  13 -10 -22   10.86    9.84
  13 -10 -22   20.09   13.13
 -13  10  19  144.04   25.47
 -13  10  19   61.70   17.46
   3 -13  19   85.96   20.36
  10   3  19   59.57   12.08
  13 -10 -19   53.99   16.98
  13 -10 -19   72.90   20.36
 -13  10  16   -1.35    6.63
 -13  10  16    6.19    8.32
   3 -13  16   -4.30    5.62
   3 -13  16    9.07    8.52
  10   3  16    0.14    4.63
  13 -10 -16   -2.10    6.56
  13 -10 -16   19.59   11.94
 -13  10  13   40.02   12.69
 -13  10  13   64.51   16.41
   3 -13  13   39.14   12.99
   3 -13  13   46.41   13.53
  10   3  13   40.53    8.86
  13 -10 -13   30.82   12.58
  13 -10 -13   29.06   12.35
 -13  10  10  141.43   17.15
   3 -13  10  189.40   20.80
  10   3  10  174.38   14.00
  13 -10 -10  139.23   20.94
  13 -10 -10  171.13   25.64
 -13  10   7  441.35   26.08
 -10  -3  -7  445.54   19.79
   3 -13   7  477.44   30.99
  10   3   7  445.38   21.72
  13 -10  -7  413.31   27.57
  13 -10  -7  516.48   33.76
 -13  10   4  575.58   26.66
 -10  -3  -4  555.72   11.23
 -10  -3  -4  582.89   11.54
 -10  -3  -4  652.57   27.30
  -3  13  -4  619.86   33.18
   3 -13   4  573.89   33.18
  10   3   4  625.68   26.59
  13 -10  -4  576.22   30.38
  13 -10  -4  654.63   36.70
 -13  10   1  589.65   22.63
 -10  -3  -1  524.06   20.53
 -10  -3  -1  615.90   22.29
 -10  -3  -1  601.76   28.89
  -3  13  -1  592.90   32.20
   3 -13   1  646.01   34.64
  10   3   1  570.37   35.08
  13 -10  -1  577.88   28.25
  13 -10  -1  618.61   34.40
 -10  -3   2   95.16   11.70
 -10  -3   2   95.56   11.74
 -10  -3   2  106.59   16.17
  -3  13   2   82.03   15.66
   3 -13  -2  102.09   17.56
  10   3  -2   79.22   14.78
  13 -10   2   86.19   12.85
  13 -10   2  114.64   17.83
 -10  -3   5   20.30    8.05
 -10  -3   5    8.32    6.29
 -10  -3   5   26.32    9.57
  -3  13   5   25.20    9.81
   3 -13  -5   22.60    9.34
  10   3  -5    9.07    7.10
  13 -10   5   16.20    5.95
  13 -10   5   15.63    8.05
 -10  -3   8  105.41   17.05
 -10  -3   8  104.83   16.91
 -10  -3   8   82.71   17.02
  -3  13   8  114.51   19.69
   3 -13  -8   93.94   17.62
  10   3  -8   73.58   16.10
  13 -10   8  110.99   10.59
 -10  -3  11   22.33    9.44
 -10  -3  11   20.47   10.11
  -3  13  11   25.44   10.05
   3 -13 -11   16.24    9.10
  10   3 -11   29.19   11.37
  13 -10  11   22.97    6.02
 -10  -3  14   36.20   11.94
 -10  -3  14   44.21   14.17
  -3  13  14   37.58   13.40
   3 -13 -14   32.44   12.08
   3 -13 -14   64.21   14.48
  10   3 -14   37.38   13.40
 -10  -3  17   25.17   11.77
 -10  -3  17    9.98   10.59
  -3  13  17   21.82   10.66
   3 -13 -17   37.79   13.56
   3 -13 -17   26.18   11.06
  10   3 -17   32.20   14.85
 -10  -3  20    6.06    8.32
 -10  -3  20    4.43    9.91
  -3  13  20   10.55    9.88
   3 -13 -20    6.12    8.29
   3 -13 -20    0.00    7.24
  10   3 -20    3.92    8.25
  13 -10  20   -1.49    4.43
 -10  -3  23   -3.99    9.20
  -3  13  23  -17.62   10.05
   3 -13 -23   -1.73    8.39
   3 -13 -23    1.05    7.41
  10   3 -23   -4.36    9.44
  13 -10  23    2.50    5.58
 -10  -3  26   16.71   10.89
 -10  -3  26   31.83   14.85
  -3  13  26  -20.97   10.35
   3 -13 -26    0.10    8.86
   3 -13 -26   13.19    8.86
  10   3 -26   -9.95   10.52
  13 -10  26    3.38    5.34
  -3  13  29  -12.41   15.87
   3 -13 -29   -7.61    8.52
  10   3 -29   28.82   15.66
  13 -10  29    6.43    7.48
   3 -13 -32   38.60   14.41
  10   3 -32   70.36   22.83
  13 -10  32   25.71   15.22
  13 -10  32   44.72   11.03
   4 -13  32   -5.28   13.90
   9   4  32   29.63   14.61
  13  -9 -32   32.91   16.95
 -13   9  29  145.90   30.21
   9   4  29  106.19   20.47
  13  -9 -29  171.68   31.12
  13  -9 -29   81.36   23.17
 -13   9  26   80.21   18.91
 -13   9  26   96.95   27.57
   4 -13  26  111.77   24.59
   9   4  26  119.04   19.55
  13  -9 -26   73.91   20.70
  13  -9 -26   82.10   24.36
   4 -13  23    5.85    8.02
   9   4  23    9.67    7.37
  13  -9 -23   -5.89    9.03
  13  -9 -23    5.62    9.34
 -13   9  20  226.17   26.96
 -13   9  20  252.29   29.23
   4 -13  20  275.05   29.23
   9   4  20  272.99   21.85
  13  -9 -20  225.46   27.20
  13  -9 -20  210.34   37.24
 -13   9  17   20.87   12.79
 -13   9  17   14.28    9.37
   4 -13  17   18.88   10.42
   4 -13  17    5.38    8.32
   9   4  17   13.63    6.80
  13  -9 -17    8.36    9.00
  13  -9 -17   14.38   11.33
 -13   9  14  465.98   32.17
 -13   9  14  524.74   36.97
   4 -13  14  523.92   34.34
   4 -13  14  543.78   36.33
   9   4  14  503.42   25.24
  13  -9 -14  428.02   32.64
  13  -9 -14  551.63   38.33
 -13   9  11  471.86   30.17
 -13   9  11  555.21   36.20
  -9  -4 -11  535.83   15.66
   4 -13  11  530.82   33.15
   9   4  11  537.18   24.90
  13  -9 -11  452.65   31.19
  13  -9 -11  608.36   38.73
 -13   9   8  119.01   14.75
 -13   9   8  164.34   23.71
  -9  -4  -8  122.90   10.66
   4 -13   8  140.59   20.67
   9   4   8  125.30   12.85
  13  -9  -8  138.59   17.18
  13  -9  -8  148.20   23.07
 -13   9   5   18.50    7.44
  -9  -4  -5    6.70    3.15
  -9  -4  -5    7.04    4.87
   4 -13   5    7.17    7.34
   9   4   5    8.83    5.68
  13  -9  -5    5.48    6.12
  13  -9  -5    9.67    8.05
 -13   9   2  482.55   20.94
  -9  -4  -2  437.29   19.21
  -9  -4  -2  473.99   20.06
  -9  -4  -2  458.20   24.56
  -4  13  -2  456.74   28.08
   4 -13   2  478.56   29.57
   9   4   2  533.50   26.25
  13  -9  -2  449.40   24.83
  13  -9  -2  474.16   29.87
 -13   9  -1 1159.48   19.01
  -9  -4   1 1031.51   33.56
  -9  -4   1 1223.21   36.67
  -9  -4   1 1252.51   43.13
  -4  13   1 1169.49   44.45
   4 -13  -1 1180.01   45.53
   9   4  -1 1151.46   41.81
  13  -9   1 1204.94   35.76
  13  -9   1 1262.45   45.90
  -9  -4   4  846.34   33.73
  -9  -4   4  977.82   36.60
  -9  -4   4  975.83   41.10
  -4  13   4 1005.93   42.15
   4 -13  -4 1006.00   42.62
   9   4  -4  948.56   40.80
  13  -9   4  957.83   28.58
  13  -9   4  979.21   39.14
  -9  -4   7 1259.24   44.96
  -9  -4   7 1450.40   48.37
  -9  -4   7 1452.33   53.68
  -4  13   7 1376.38   50.81
   4 -13  -7 1433.15   51.59
   9   4  -7 1428.98   53.24
  13  -9   7 1395.43   30.68
  13  -9   7 1554.76   47.29
  -9  -4  10  495.58   30.82
  -9  -4  10  565.53   36.77
  -4  13  10  529.47   39.58
   4 -13 -10  559.44   33.83
   9   4 -10  510.73   34.61
  13  -9  10  519.66   17.69
  -9  -4  13  165.28   24.05
  -9  -4  13  216.13   24.19
  -4  13  13  201.99   22.60
   4 -13 -13  230.23   23.31
   4 -13 -13  239.26   22.73
   9   4 -13  233.99   25.44
  -9  -4  16   55.78   15.36
  -9  -4  16   60.08   16.41
  -4  13  16   80.14   18.33
   4 -13 -16   48.00   14.07
   4 -13 -16   94.85   18.20
   9   4 -16   62.48   17.52
  -9  -4  19   12.65   10.89
  -9  -4  19   39.82   14.99
  -4  13  19   33.93   12.62
   4 -13 -19   17.96   10.93
   4 -13 -19   23.95   10.79
  13  -9  19    8.29    6.26
  -9  -4  22   44.72   17.02
  -4  13  22   56.39   16.03
   4 -13 -22   42.96   14.85
   4 -13 -22   39.98   13.29
   9   4 -22   33.59   14.88
  13  -9  22   29.90    8.66
  -4  13  25   26.96   16.41
   4 -13 -25   29.87   14.17
   4 -13 -25   51.18   14.92
   9   4 -25   83.76   21.51
  13  -9  25   45.06    9.67
  -9  -4  28   58.86   21.75
  -4  13  28   73.14   20.16
   4 -13 -28   69.79   17.12
   4 -13 -28   78.01   18.67
   9   4 -28   76.11   22.94
  13  -9  28  125.09   20.16
  13  -9  28  106.32   13.16
   4 -13 -31  113.69   22.22
   4 -13 -31  139.71   24.42
   9   4 -31  125.94   28.69
  13  -9  31  140.99   23.10
  13  -9  31  160.28   15.53
   5 -13  33    8.36   13.90
   8   5  33   21.21   17.62
  13  -8 -33   22.16   14.95
 -13   8  30   -1.56   11.54
   5 -13  30    0.51   12.82
   8   5  30    2.94   10.79
  13  -8 -30   -3.72   10.72
 -13   8  27  -15.29   10.66
 -13   8  27   18.13   16.58
   5 -13  27   41.47   17.46
   8   5  27   31.56   12.45
  13  -8 -27   19.08   14.31
  13  -8 -27   34.13   16.58
 -13   8  24   17.66   10.82
 -13   8  24    3.52   11.10
   5 -13  24   -0.71    9.44
   8   5  24   -1.96    6.49
  13  -8 -24    2.50   10.08
  13  -8 -24  -11.50    7.88
 -13   8  21  194.00   28.92
 -13   8  21  263.11   30.41
   5 -13  21  213.59   25.98
   8   5  21  190.48   20.63
  13  -8 -21  137.85   25.40
  13  -8 -21  294.54   32.20
 -13   8  18   39.78   13.77
 -13   8  18   43.40   15.70
   5 -13  18   40.02   13.63
   8   5  18   50.84   12.38
  13  -8 -18   34.57   14.55
  13  -8 -18   39.24   14.85
 -13   8  15    9.07    8.05
 -13   8  15    1.05    7.24
   5 -13  15    4.57    7.34
   5 -13  15    4.74    6.77
   8   5  15    7.92    6.53
  13  -8 -15   -5.78    5.21
  13  -8 -15    2.27    8.39
 -13   8  12   -1.83    6.29
 -13   8  12    7.85    8.39
  -8  -5 -12    1.59    2.44
   5 -13  12   -2.50    4.67
   8   5  12    1.93    5.18
  13  -8 -12   -5.78    4.26
  13  -8 -12   -0.24    6.19
 -13   8   9   55.95   12.99
 -13   8   9   48.85   13.33
  -8  -5  -9   42.96    7.31
   5 -13   9   49.49   12.75
   8   5   9   67.18   12.14
  13  -8  -9   36.60   11.06
  13  -8  -9   45.19   12.65
 -13   8   6   52.57   11.06
 -13   8   6   52.77   13.84
  -8  -5  -6   37.08    6.12
  -8  -5  -6   47.70    7.00
  -8  -5  -6   47.09    9.07
   5 -13   6   45.30   12.01
   8   5   6   56.97   11.10
  13  -8  -6   40.22   11.10
  13  -8  -6   47.26   13.40
 -13   8   3   -4.23    3.62
  -8  -5  -3    0.20    3.86
  -8  -5  -3    0.95    4.26
  -5  13  -3   -1.45    4.09
   5 -13   3   -2.03    5.34
   8   5   3   -0.47    4.47
  13  -8  -3    2.20    5.41
  13  -8  -3    0.51    6.02
 -13   8   0   -0.17    3.69
  -8  -5   0   -4.77    3.65
  -8  -5   0    0.10    4.57
  -5  13   0   -0.71    4.50
   5 -13   0    0.95    5.78
   8   5   0    0.98    4.84
  13  -8   0    2.60    4.63
  13  -8   0   -2.13    4.70
  -8  -5   3  153.21   15.73
  -8  -5   3  163.96   17.15
  -5  13   3  140.15   16.61
   5 -13  -3  148.33   17.66
   8   5  -3  150.26   16.98
  13  -8   3  137.51   11.57
  13  -8   3  124.72   15.02
  -8  -5   6  537.32   29.40
  -8  -5   6  585.59   31.05
  -8  -5   6  612.69   34.10
  -5  13   6  562.72   32.31
   5 -13  -6  592.49   33.32
   8   5  -6  600.78   34.06
  13  -8   6  658.12   19.82
  -8  -5   9  371.87   26.45
  -8  -5   9  382.73   26.93
  -8  -5   9  360.20   28.21
  -5  13   9  397.64   28.65
   5 -13  -9  372.61   27.81
   8   5  -9  436.04   31.46
  13  -8   9  399.95   13.02
  13  -8   9  422.27   23.68
  -8  -5  12  113.26   23.75
  -8  -5  12  111.53   20.03
  -5  13  12  123.44   20.87
   5 -13 -12   94.68   18.13
   5 -13 -12  111.63   19.08
   8   5 -12   87.07   19.28
  -8  -5  15    2.77    8.08
  -8  -5  15    3.42    8.36
  -5  13  15    0.54    7.88
   5 -13 -15   10.62    9.03
   5 -13 -15    0.00    8.49
   8   5 -15    3.28    9.27
  -8  -5  18   -4.09    7.00
  -8  -5  18   -1.49    5.78
  -5  13  18    3.35    7.92
   5 -13 -18   -8.46    6.26
   5 -13 -18   -5.48    6.02
   8   5 -18    1.32    8.05
  -8  -5  21   60.28   18.88
  -5  13  21   63.22   18.54
[truncated: 785,204 more chars]
